# Supplementary material for: Branched-chain ketoacids derived from cancer cells modulate macrophage polarization and metabolic reprogramming
Source: Front Immunol. 2022 Oct 13;13:966158. doi: 10.3389/fimmu.2022.966158 (PMC9606345; doi:10.3389/fimmu.2022.966158)
Supplement: Supplementary file 4 [file Table_1.xlsx]

## Sheet: Proteomics
			LFQ intensity Control			LFQ intensity AE17CM			LFQ intensity KIC			LFQ intensity KIV			LFQ intensity KMV
Uniprot ID	Protein name	Gene name	Ctrl_1	Ctrl_2	Ctrl_3	AE17CM_1	AE17CM_2	AE17CM_3	KIC_1	KIC_2	KIC_3	KIV_1	KIV_2	KIV_3	KMV_1	KMV_2	KMV_3	FASTA header
P51660	(3R)-hydroxyacyl-CoA dehydrogenase;Enoyl-CoA hydratase 2;Peroxisomal multifunctional enzyme type 2	Hsd17b4	46516000	57371000	54220000	54846000	57264000	55276000	49130000	49124000	53268000	50121000	60078000	55510000	47730000	48097000	51862000	>sp|P51660|DHB4_MOUSE Peroxisomal multifunctional enzyme type 2 OS=Mus musculus OX=10090 GN=Hsd17b4 PE=1 SV=3
P19096	[Acyl-carrier-protein] S-acetyltransferase;[Acyl-carrier-protein] S-malonyltransferase;3-hydroxyacyl-[acyl-carrier-protein] dehydratase;3-oxoacyl-[acyl-carrier-protein] reductase;3-oxoacyl-[acyl-carrier-protein] synthase;Enoyl-[acyl-carrier-protein] reductase;Fatty acid synthase;Oleoyl-[acyl-carrier-protein] hydrolase	Fasn	59688000	63655000	71703000	70284000	72474000	84555000	61699000	63029000	77508000	50074000	55072000	66835000	89651000	104170000	70515000	>sp|P19096|FAS_MOUSE Fatty acid synthase OS=Mus musculus OX=10090 GN=Fasn PE=1 SV=2
P54923	[Protein ADP-ribosylarginine] hydrolase	Adprh	11970000	12028000	10881000	11774000	10029000	10511000	14317000	9023300	12154000	12397000	12126000	10839000	8793200	8676900	10991000	>sp|P54923|ADPRH_MOUSE [Protein ADP-ribosylarginine] hydrolase OS=Mus musculus OX=10090 GN=Adprh PE=1 SV=1
Q8BFP9	[Pyruvate dehydrogenase (acetyl-transferring)] kinase isozyme 1, mitochondrial	Pdk1	2435200	2436900	2657400	2286400	2457000	3471800	2454800	1934300	2.73623e+06	95311.9	86931.1	2402200	2909900	5025500	2166800	>sp|Q8BFP9|PDK1_MOUSE [Pyruvate dehydrogenase (acetyl-transferring)] kinase isozyme 1, mitochondrial OS=Mus musculus OX=10090 GN=Pdk1 PE=1 SV=2
Q99JT9	1,2-dihydroxy-3-keto-5-methylthiopentene dioxygenase	Adi1	14065000	11032000	7945100	11966282	9819700	7144100	9135400	11082000	6592600	11470784	11880000	8290500	7689500	5854900	8014200	>sp|Q99JT9|MTND_MOUSE 1,2-dihydroxy-3-keto-5-methylthiopentene dioxygenase OS=Mus musculus OX=10090 GN=Adi1 PE=1 SV=1
Q9D6Y9	1,4-alpha-glucan-branching enzyme	Gbe1	5117400	4612500	4305700	5918100	3551800	5040600	6312600	4241600	5172400	5064200	4782000	5157800	6658600	7536900	4310800	>sp|Q9D6Y9|GLGB_MOUSE 1,4-alpha-glucan-branching enzyme OS=Mus musculus OX=10090 GN=Gbe1 PE=1 SV=1
Q9DCT1	1,5-anhydro-D-fructose reductase	Akr1e2	30098000	32708000	26066000	31332000	28661000	29280000	26354000	24835000	23896000	25791000	27815000	32872000	26096000	29162000	21486000	>sp|Q9DCT1|AKCL2_MOUSE 1,5-anhydro-D-fructose reductase OS=Mus musculus OX=10090 GN=Akr1e2 PE=1 SV=1
Q64433	10 kDa heat shock protein, mitochondrial	Hspe1	795830016	653169984	714640000	690990016	688040000	746489984	670430016	634430016	702009984	735809984	704440000	651830016	656760000	585630016	751840000	>sp|Q64433|CH10_MOUSE 10 kDa heat shock protein, mitochondrial OS=Mus musculus OX=10090 GN=Hspe1 PE=1 SV=2
O08810	116 kDa U5 small nuclear ribonucleoprotein component	Eftud2	10494000	15812000	13381000	13837000	12755000	18638000	15768000	14959000	17484000	8785800	13800000	16347000	24892000	24588000	13865000	>sp|O08810|U5S1_MOUSE 116 kDa U5 small nuclear ribonucleoprotein component OS=Mus musculus OX=10090 GN=Eftud2 PE=1 SV=1
Q9DAK9	14 kDa phosphohistidine phosphatase	Phpt1	12532000	14173000	17242000	11215000	11893000	16304000	15313000	18538000	16096000	14868000	12235000	13366000	16727000	13894000	14395000	>sp|Q9DAK9|PHP14_MOUSE 14 kDa phosphohistidine phosphatase OS=Mus musculus OX=10090 GN=Phpt1 PE=1 SV=1
Q9CQV8	14-3-3 protein beta/alpha;14-3-3 protein beta/alpha, N-terminally processed	Ywhab	10244000	13950000	16552000	13591000	20439000	16708000	18437000	28719000	18419000	15447000	14681000	20457000	21714000	20523000	18314000	>sp|Q9CQV8|1433B_MOUSE 14-3-3 protein beta/alpha OS=Mus musculus OX=10090 GN=Ywhab PE=1 SV=3
P62259	14-3-3 protein epsilon	Ywhae	286760000	387630016	344889984	363280000	432969984	355380000	347280000	364489984	377089984	324220000	388969984	426110016	376220000	304249984	373030016	>sp|P62259|1433E_MOUSE 14-3-3 protein epsilon OS=Mus musculus OX=10090 GN=Ywhae PE=1 SV=1
P68510	14-3-3 protein eta	Ywhah	324889984	362729984	403060000	333769984	450760000	422120000	345620000	379360000	364529984	334009984	384920000	395470016	460140000	355300000	424980000	>sp|P68510|1433F_MOUSE 14-3-3 protein eta OS=Mus musculus OX=10090 GN=Ywhah PE=1 SV=2
P61982	14-3-3 protein gamma;14-3-3 protein gamma, N-terminally processed	Ywhag	500920000	501300000	557880000	576019968	597110016	670329984	542169984	628120000	687219968	580350016	581729984	537830016	680899968	656780032	566190016	>sp|P61982|1433G_MOUSE 14-3-3 protein gamma OS=Mus musculus OX=10090 GN=Ywhag PE=1 SV=2
P68254	14-3-3 protein theta	Ywhaq	73367000	94136000	87595000	85678000	95647000	90243000	83850000	105080000	88508000	84249000	79994000	97499000	99834000	106710000	90157000	>sp|P68254|1433T_MOUSE 14-3-3 protein theta OS=Mus musculus OX=10090 GN=Ywhaq PE=1 SV=1
P63101	14-3-3 protein zeta/delta	Ywhaz	282769984	261440000	278000000	269080000	339080000	323020000	290540000	298540000	341510016	296750016	258110000	334420000	339720000	320940000	312340000	>sp|P63101|1433Z_MOUSE 14-3-3 protein zeta/delta OS=Mus musculus OX=10090 GN=Ywhaz PE=1 SV=1
Q9DBL9	1-acylglycerol-3-phosphate O-acyltransferase ABHD5	Abhd5	1949200	1440800	1848100	1604500	1.10841e+06	1.31779e+06	2.20983e+06	2.39043e+06	1936800	1154300	1521300	1229600	1535600	3309900	1579600	>sp|Q9DBL9|ABHD5_MOUSE 1-acylglycerol-3-phosphate O-acyltransferase ABHD5 OS=Mus musculus OX=10090 GN=Abhd5 PE=1 SV=1
Q9Z1T6	1-phosphatidylinositol 3-phosphate 5-kinase	Pikfyve	7322500	4856400	8564900	8541400	6094300	5827800	7234300	3964000	4847500	6823800	7252600	4076800	3824300	4644000	5017400	>sp|Q9Z1T6|FYV1_MOUSE 1-phosphatidylinositol 3-phosphate 5-kinase OS=Mus musculus OX=10090 GN=Pikfyve PE=1 SV=3
P51432	1-phosphatidylinositol 4,5-bisphosphate phosphodiesterase beta-3	Plcb3	3112800	3880400	4082100	4104300	2688000	6433900	3744500	7713900	5328800	1905900	3882100	3355600	6691000	5555500	3433000	>sp|P51432|PLCB3_MOUSE 1-phosphatidylinositol 4,5-bisphosphate phosphodiesterase beta-3 OS=Mus musculus OX=10090 GN=Plcb3 PE=1 SV=2
Q8CIH5	1-phosphatidylinositol 4,5-bisphosphate phosphodiesterase gamma-2	Plcg2	8066100	10320000	8691600	10230000	7353700	10006000	10253000	9355000	10399000	8121000	10449000	10669000	11426000	15896000	7867700	>sp|Q8CIH5|PLCG2_MOUSE 1-phosphatidylinositol 4,5-bisphosphate phosphodiesterase gamma-2 OS=Mus musculus OX=10090 GN=Plcg2 PE=1 SV=1
P16330	2',3'-cyclic-nucleotide 3'-phosphodiesterase	Cnp	2885800	3927600	5049300	5079800	7391900	5548400	3268200	4.17241e+06	4476100	2153600	2972500	4775200	5718300	4436800	3709200	>sp|P16330|CN37_MOUSE 2',3'-cyclic-nucleotide 3'-phosphodiesterase OS=Mus musculus OX=10090 GN=Cnp PE=1 SV=3
Q9CQ62	2,4-dienoyl-CoA reductase, mitochondrial	Decr1	11911000	13769000	13742000	16546000	15429000	18981000	16600000	14186000	15977000	13378000	15936000	13159000	9769200	12166000	12409000	>sp|Q9CQ62|DECR_MOUSE 2,4-dienoyl-CoA reductase [(3E)-enoyl-CoA-producing], mitochondrial OS=Mus musculus OX=10090 GN=Decr1 PE=1 SV=1
Q3TIU4	2',5'-phosphodiesterase 12	Pde12	5366800	4939800	5613000	6434000	4928000	4882400	5557400	4563300	6955800	5235700	7202100	6376800	5772700	3897100	5236200	>sp|Q3TIU4|PDE12_MOUSE 2',5'-phosphodiesterase 12 OS=Mus musculus OX=10090 GN=Pde12 PE=1 SV=2
P11928	2'-5'-oligoadenylate synthase 1A	Oas1a	25036000	28661000	36290000	25925000	22935000	39184000	28171000	33822000	41189000	26836000	27456000	27603000	43798000	42234000	34553000	>sp|P11928|OAS1A_MOUSE 2'-5'-oligoadenylate synthase 1A OS=Mus musculus OX=10090 GN=Oas1a PE=1 SV=2
Q8VI93	2'-5'-oligoadenylate synthase 3	Oas3	25757000	26113000	31681000	26452000	27316000	26197000	28140000	34966000	29092000	29564000	24059000	25404000	29892000	25888000	36509000	>sp|Q8VI93|OAS3_MOUSE 2'-5'-oligoadenylate synthase 3 OS=Mus musculus OX=10090 GN=Oas3 PE=1 SV=1
P62334	26S protease regulatory subunit 10B	Psmc6	30651000	34177000	32627000	34388000	34910000	30675000	31341000	33707000	33109000	31371000	30820000	35174000	32431000	33914000	28877000	>sp|P62334|PRS10_MOUSE 26S proteasome regulatory subunit 10B OS=Mus musculus OX=10090 GN=Psmc6 PE=1 SV=1
P62192	26S protease regulatory subunit 4	Psmc1	94882000	97920000	82008000	95485000	101590000	81614000	88625000	78780000	81128000	98738000	97032000	90649000	79918000	94500000	80661000	>sp|P62192|PRS4_MOUSE 26S proteasome regulatory subunit 4 OS=Mus musculus OX=10090 GN=Psmc1 PE=1 SV=1
O88685	26S protease regulatory subunit 6A	Psmc3	106230000	85956000	89492000	86853000	83100000	99558000	93075000	102410000	100450000	93108000	90133000	91680000	105940000	121350000	88304000	>sp|O88685|PRS6A_MOUSE 26S proteasome regulatory subunit 6A OS=Mus musculus OX=10090 GN=Psmc3 PE=1 SV=2
P54775	26S protease regulatory subunit 6B	Psmc4	50321000	52442000	50681000	54912000	45764000	64421000	54183000	60972000	62490000	45985000	54893000	52153000	71764000	81421000	44605000	>sp|P54775|PRS6B_MOUSE 26S proteasome regulatory subunit 6B OS=Mus musculus OX=10090 GN=Psmc4 PE=1 SV=2
P46471	26S protease regulatory subunit 7	Psmc2	40293000	45126000	39199000	47312000	45117000	46778000	45009000	42625000	43774000	35037000	43456000	43996000	46655000	43923000	35988000	>sp|P46471|PRS7_MOUSE 26S proteasome regulatory subunit 7 OS=Mus musculus OX=10090 GN=Psmc2 PE=1 SV=5
P62196	26S protease regulatory subunit 8	Psmc5	46539000	59036000	50734000	56544000	54757000	54768000	53338000	63633000	55106000	50658000	58730000	60259000	55036000	74813000	48283000	>sp|P62196|PRS8_MOUSE 26S proteasome regulatory subunit 8 OS=Mus musculus OX=10090 GN=Psmc5 PE=1 SV=1
Q3TXS7	26S proteasome non-ATPase regulatory subunit 1	Psmd1	15282000	21144000	19952000	24239000	24343000	14197000	20435000	21373000	18750000	18675000	18692000	22411000	19589000	21959000	25925000	>sp|Q3TXS7|PSMD1_MOUSE 26S proteasome non-ATPase regulatory subunit 1 OS=Mus musculus OX=10090 GN=Psmd1 PE=1 SV=1
Q9Z2X2	26S proteasome non-ATPase regulatory subunit 10	Psmd10	32221000	27578000	21450000	27217000	22172000	16052000	22223000	23452000	22440000	27371000	26093000	24019000	16094000	15903000	16594000	>sp|Q9Z2X2|PSD10_MOUSE 26S proteasome non-ATPase regulatory subunit 10 OS=Mus musculus OX=10090 GN=Psmd10 PE=1 SV=3
Q8BG32	26S proteasome non-ATPase regulatory subunit 11	Psmd11	26355000	27557000	28796000	33765000	31039000	27084000	31786000	24885000	32272000	29266000	27668000	34128000	28870000	24193000	27380000	>sp|Q8BG32|PSD11_MOUSE 26S proteasome non-ATPase regulatory subunit 11 OS=Mus musculus OX=10090 GN=Psmd11 PE=1 SV=3
Q9D8W5	26S proteasome non-ATPase regulatory subunit 12	Psmd12	7827700	11773000	12485000	13499000	8874700	13951000	10732000	13115000	8839900	10635000	13007000	11096000	10787000	15179000	10203000	>sp|Q9D8W5|PSD12_MOUSE 26S proteasome non-ATPase regulatory subunit 12 OS=Mus musculus OX=10090 GN=Psmd12 PE=1 SV=4
Q9WVJ2	26S proteasome non-ATPase regulatory subunit 13	Psmd13	9623700	9847400	9089200	9742100	9842300	7064900	9037800	8937400	5772900	8264600	8266800	8205400	8106200	6863600	7790600	>sp|Q9WVJ2|PSD13_MOUSE 26S proteasome non-ATPase regulatory subunit 13 OS=Mus musculus OX=10090 GN=Psmd13 PE=1 SV=1
O35593	26S proteasome non-ATPase regulatory subunit 14	Psmd14	1157200	1826500	2239800	1368700	1666200	3100800	1683700	2698600	2541000	1298500	1606000	2085800	3035400	2683300	1511500	>sp|O35593|PSDE_MOUSE 26S proteasome non-ATPase regulatory subunit 14 OS=Mus musculus OX=10090 GN=Psmd14 PE=1 SV=2
Q8VDM4	26S proteasome non-ATPase regulatory subunit 2	Psmd2	35369000	35889000	43947000	37181000	43446000	45261000	29552000	34922000	43149000	41227000	33650000	35436000	49026000	43962000	33652000	>sp|Q8VDM4|PSMD2_MOUSE 26S proteasome non-ATPase regulatory subunit 2 OS=Mus musculus OX=10090 GN=Psmd2 PE=1 SV=1
P14685	26S proteasome non-ATPase regulatory subunit 3	Psmd3	6888000	10780000	7057800	9391100	8516100	10617000	11920000	8173000	9497000	4388300	7547000	6397700	15545000	16798000	6210700	>sp|P14685|PSMD3_MOUSE 26S proteasome non-ATPase regulatory subunit 3 OS=Mus musculus OX=10090 GN=Psmd3 PE=1 SV=3
O35226	26S proteasome non-ATPase regulatory subunit 4	Psmd4	54970000	54423000	68599000	58606000	64966000	69911000	65120000	72029000	80037000	71393000	59530000	59820000	60025000	66356000	70644000	>sp|O35226|PSMD4_MOUSE 26S proteasome non-ATPase regulatory subunit 4 OS=Mus musculus OX=10090 GN=Psmd4 PE=1 SV=1
Q8BJY1	26S proteasome non-ATPase regulatory subunit 5	Psmd5	5902100	5223100	5719500	5187700	5881800	6217100	6429500	5748500	7207400	5477300	5352300	5995500	7719400	7258200	5923900	>sp|Q8BJY1|PSMD5_MOUSE 26S proteasome non-ATPase regulatory subunit 5 OS=Mus musculus OX=10090 GN=Psmd5 PE=1 SV=4
Q99JI4	26S proteasome non-ATPase regulatory subunit 6	Psmd6	63113000	61573000	61242000	71635000	86471000	63361000	72976000	55807000	44174000	62375000	65293000	93116000	67513000	60967000	99165000	>sp|Q99JI4|PSMD6_MOUSE 26S proteasome non-ATPase regulatory subunit 6 OS=Mus musculus OX=10090 GN=Psmd6 PE=1 SV=1
P26516	26S proteasome non-ATPase regulatory subunit 7	Psmd7	29646000	32785000	26623000	29835000	30508000	31797000	26116000	28369000	35216000	21041000	32896000	31502000	28196000	44524000	26294000	>sp|P26516|PSMD7_MOUSE 26S proteasome non-ATPase regulatory subunit 7 OS=Mus musculus OX=10090 GN=Psmd7 PE=1 SV=2
Q9CR00	26S proteasome non-ATPase regulatory subunit 9	Psmd9	33762000	34145000	33574000	28557000	33130000	32518000	31179000	33494000	36549000	36283000	30629000	29957000	26850000	24235000	30836000	>sp|Q9CR00|PSMD9_MOUSE 26S proteasome non-ATPase regulatory subunit 9 OS=Mus musculus OX=10090 GN=Psmd9 PE=1 SV=1
Q3UHX2	28 kDa heat- and acid-stable phosphoprotein	Pdap1	43138000	30474000	29887000	31633000	31421000	30049000	27869000	29382000	23562000	58784000	23902000	27277000	21178000	52046000	19674000	>sp|Q3UHX2|HAP28_MOUSE 28 kDa heat- and acid-stable phosphoprotein OS=Mus musculus OX=10090 GN=Pdap1 PE=1 SV=1
Q9DCA2	28S ribosomal protein S11, mitochondrial	Mrps11	5570300	5595100	5534200	7819800	4824400	4943000	7544900	5284300	3602300	10427000	6569300	7095500	5297300	4471300	7094500	>sp|Q9DCA2|RT11_MOUSE 28S ribosomal protein S11, mitochondrial OS=Mus musculus OX=10090 GN=Mrps11 PE=1 SV=2
Q9CR88	28S ribosomal protein S14, mitochondrial	Mrps14	9133100	8222100	7883200	4696900	6484900	7363400	8202500	5962800	3466300	12477000	13303170	6271900	7409196	8224666	7897400	>sp|Q9CR88|RT14_MOUSE 28S ribosomal protein S14, mitochondrial OS=Mus musculus OX=10090 GN=Mrps14 PE=1 SV=1
Q9DC71	28S ribosomal protein S15, mitochondrial	Mrps15	5467000	5964200	6171100	6635500	8336400	7810400	5192800	5824000	6463900	8439800	7265800	6026600	6110900	7523900	8747600	>sp|Q9DC71|RT15_MOUSE 28S ribosomal protein S15, mitochondrial OS=Mus musculus OX=10090 GN=Mrps15 PE=1 SV=2
Q9CPX7	28S ribosomal protein S16, mitochondrial	Mrps16	5623700	4612400	3850800	5295500	4054300	3249400	5148600	3973200	3980100	3662500	4845900	4637500	4631400	2365500	4795400	>sp|Q9CPX7|RT16_MOUSE 28S ribosomal protein S16, mitochondrial OS=Mus musculus OX=10090 GN=Mrps16 PE=1 SV=1
Q9CQE3	28S ribosomal protein S17, mitochondrial	Mrps17	12090000	8731600	10046000	11637000	9906300	10186000	10909000	8597300	13077000	9205400	11791000	10849000	8653100	18755000	9537300	>sp|Q9CQE3|RT17_MOUSE 28S ribosomal protein S17, mitochondrial OS=Mus musculus OX=10090 GN=Mrps17 PE=1 SV=1
Q99N85	28S ribosomal protein S18a, mitochondrial	Mrps18a	1841000	2237200	1777600	1956700	2356100	2394800	1900200	1460500	2504200	1920800	1632500	1600400	3299300	3315600	2243400	>sp|Q99N85|RT18A_MOUSE 28S ribosomal protein S18a, mitochondrial OS=Mus musculus OX=10090 GN=Mrps18a PE=2 SV=1
Q99N84	28S ribosomal protein S18b, mitochondrial	Mrps18b	14186000	15184000	6761600	8955200	14205000	7346400	7645500	9163500	7721500	10594000	4777100	6021200	8768900	4735200	7569900	>sp|Q99N84|RT18B_MOUSE 28S ribosomal protein S18b, mitochondrial OS=Mus musculus OX=10090 GN=Mrps18b PE=1 SV=1
Q8R2L5	28S ribosomal protein S18c, mitochondrial	Mrps18c	2969800	3202100	3840400	4076800	3545100	5721700	3008500	4120200	4742800	3073700	2684800	2749500	5651200	5712700	3672700	>sp|Q8R2L5|RT18C_MOUSE 28S ribosomal protein S18c, mitochondrial OS=Mus musculus OX=10090 GN=Mrps18c PE=1 SV=1
P58059	28S ribosomal protein S21, mitochondrial	Mrps21	16811000	10094000	12711000	14224000	11072000	10095000	10542000	10872000	9559600	11464000	9562600	8901600	11930000	8359800	12643000	>sp|P58059|RT21_MOUSE 28S ribosomal protein S21, mitochondrial OS=Mus musculus OX=10090 GN=Mrps21 PE=1 SV=1
Q9CXW2	28S ribosomal protein S22, mitochondrial	Mrps22	10368000	12738000	10355000	10653000	11239000	9936600	10557000	8474700	8043000	14258000	11981000	11645000	7870700	6861900	13925000	>sp|Q9CXW2|RT22_MOUSE 28S ribosomal protein S22, mitochondrial OS=Mus musculus OX=10090 GN=Mrps22 PE=1 SV=1
Q8VE22	28S ribosomal protein S23, mitochondrial	Mrps23	23920000	18581000	19993000	19539000	19005000	17437000	19761000	19197000	21641000	20716000	20463000	19363000	16949000	12089000	20118000	>sp|Q8VE22|RT23_MOUSE 28S ribosomal protein S23, mitochondrial OS=Mus musculus OX=10090 GN=Mrps23 PE=1 SV=1
Q80ZS3	28S ribosomal protein S26, mitochondrial	Mrps26	9501700	8523000	12466000	7534200	10097000	13934000	8590200	7716800	10143000	8824900	10695000	8549000	14005000	12328000	11131000	>sp|Q80ZS3|RT26_MOUSE 28S ribosomal protein S26, mitochondrial OS=Mus musculus OX=10090 GN=Mrps26 PE=1 SV=1
Q9CY16	28S ribosomal protein S28, mitochondrial	Mrps28	9460100	9778600	11815000	10040000	10650000	10961000	10682000	12497000	12299000	12384000	9610000	10906000	8759300	8454000	11055000	>sp|Q9CY16|RT28_MOUSE 28S ribosomal protein S28, mitochondrial OS=Mus musculus OX=10090 GN=Mrps28 PE=1 SV=1
Q9ER88	28S ribosomal protein S29, mitochondrial	Dap3	7664400	7190800	8319300	8101100	7686600	5058300	7436800	7674900	8287400	7289600	6594700	6165000	8211700	6976500	6.75392e+06	>sp|Q9ER88|RT29_MOUSE 28S ribosomal protein S29, mitochondrial OS=Mus musculus OX=10090 GN=Dap3 PE=1 SV=1
Q9D0G0	28S ribosomal protein S30, mitochondrial	Mrps30	1375600	964310	1042500	1029900	843200	1279600	922830	1206000	1388100	760941	865280	1167500	2757600	1492300	1.20729e+06	>sp|Q9D0G0|RT30_MOUSE 28S ribosomal protein S30, mitochondrial OS=Mus musculus OX=10090 GN=Mrps30 PE=1 SV=1
Q61733	28S ribosomal protein S31, mitochondrial	Mrps31	4672300	6620900	8234000	4609000	5633800	6439900	5805600	7453800	6551400	5336000	5702700	7647900	6744500	5159900	7964400	>sp|Q61733|RT31_MOUSE 28S ribosomal protein S31, mitochondrial OS=Mus musculus OX=10090 GN=Mrps31 PE=1 SV=1
Q9D2R8	28S ribosomal protein S33, mitochondrial	Mrps33	12396000	8032100	8723800	8937900	9565300	7420900	7779000	7254800	8451500	8219500	11391000	8482100	5667000	5288700	7963100	>sp|Q9D2R8|RT33_MOUSE 28S ribosomal protein S33, mitochondrial OS=Mus musculus OX=10090 GN=Mrps33 PE=1 SV=1
Q9JIK9	28S ribosomal protein S34, mitochondrial	Mrps34	20805000	18168000	15115000	16529000	16507000	14112000	18886000	14687000	18398000	19337000	20183000	14641000	13121000	11598000	16504000	>sp|Q9JIK9|RT34_MOUSE 28S ribosomal protein S34, mitochondrial OS=Mus musculus OX=10090 GN=Mrps34 PE=1 SV=1
Q8BJZ4	28S ribosomal protein S35, mitochondrial	Mrps35	16787000	16977000	17801000	20604000	16263000	20093000	19022000	17675000	21605000	16481000	17218000	18191000	26662000	33401000	18970000	>sp|Q8BJZ4|RT35_MOUSE 28S ribosomal protein S35, mitochondrial OS=Mus musculus OX=10090 GN=Mrps35 PE=1 SV=2
Q9CQX8	28S ribosomal protein S36, mitochondrial	Mrps36	42033000	54106000	65496000	41730000	73630000	60004000	61793000	66451000	66042000	89512000	55851000	53583000	55053000	42514000	87843000	>sp|Q9CQX8|RT36_MOUSE 28S ribosomal protein S36, mitochondrial OS=Mus musculus OX=10090 GN=Mrps36 PE=1 SV=1
Q99N87	28S ribosomal protein S5, mitochondrial	Mrps5	12526000	10678000	13797000	11001000	13284000	13910000	10508000	10329000	14010000	11592000	9577200	10897000	13546000	19833000	12025000	>sp|Q99N87|RT05_MOUSE 28S ribosomal protein S5, mitochondrial OS=Mus musculus OX=10090 GN=Mrps5 PE=1 SV=1
P58064	28S ribosomal protein S6, mitochondrial	Mrps6	10733000	8865300	9934800	9345100	8430300	8714400	7582400	4.77545e+06	6098200	8335500	4917100	6347200	6990100	7456600	8183800	>sp|P58064|RT06_MOUSE 28S ribosomal protein S6, mitochondrial OS=Mus musculus OX=10090 GN=Mrps6 PE=1 SV=3
Q80X85	28S ribosomal protein S7, mitochondrial	Mrps7	5390500	7791400	7075100	4601000	6202300	6580900	5548400	4519200	7843300	7168700	4316000	5913200	7886700	9735500	4856600	>sp|Q80X85|RT07_MOUSE 28S ribosomal protein S7, mitochondrial OS=Mus musculus OX=10090 GN=Mrps7 PE=1 SV=1
Q9D7N3	28S ribosomal protein S9, mitochondrial	Mrps9	5084800	3332100	3543800	3255100	3280500	4414300	3600400	3411600	4568800	4410300	3133500	3608700	6412400	6387600	2989200	>sp|Q9D7N3|RT09_MOUSE 28S ribosomal protein S9, mitochondrial OS=Mus musculus OX=10090 GN=Mrps9 PE=1 SV=3
O88986	2-amino-3-ketobutyrate coenzyme A ligase, mitochondrial	Gcat	3983100	5542600	4431200	4386100	4566300	6782500	4757300	5929200	5648400	2988600	5396200	4770200	12580000	10220000	5197600	>sp|O88986|KBL_MOUSE 2-amino-3-ketobutyrate coenzyme A ligase, mitochondrial OS=Mus musculus OX=10090 GN=Gcat PE=1 SV=2
Q6PDY2	2-aminoethanethiol dioxygenase	Ado	5907314	5785300	4174400	7593600	5499300	3377900	5152100	3368700	3739700	2.40422e+06	970578	4960700	4479200	3355000	4296100	>sp|Q6PDY2|AEDO_MOUSE 2-aminoethanethiol dioxygenase OS=Mus musculus OX=10090 GN=Ado PE=1 SV=2
Q60597	2-oxoglutarate dehydrogenase, mitochondrial	Ogdh	28772000	31621000	29303000	30623000	24785000	29716000	32648000	27882000	30701000	28999000	27517000	29181000	31591000	28306000	26615000	>sp|Q60597|ODO1_MOUSE 2-oxoglutarate dehydrogenase, mitochondrial OS=Mus musculus OX=10090 GN=Ogdh PE=1 SV=3
P50136	2-oxoisovalerate dehydrogenase subunit alpha, mitochondrial	Bckdha	2376800	2660600	2736300	2527700	2.37367e+06	2.42675e+06	2778900	2698700	3195200	2403400	2792800	2626100	2460700	2.46973e+06	2.38341e+06	>sp|P50136|ODBA_MOUSE 2-oxoisovalerate dehydrogenase subunit alpha, mitochondrial OS=Mus musculus OX=10090 GN=Bckdha PE=1 SV=1
Q9Z0S1	3'(2'),5'-bisphosphate nucleotidase 1	Bpnt1	22322000	23129000	18008000	18873000	21421000	17732000	19771000	16866000	14770000	17107000	28260000	19284000	19898000	12501000	17066000	>sp|Q9Z0S1|BPNT1_MOUSE 3'(2'),5'-bisphosphate nucleotidase 1 OS=Mus musculus OX=10090 GN=Bpnt1 PE=1 SV=2
Q7TMF2	3'-5' exoribonuclease 1	Eri1	7990700	8625900	5763200	6163400	6542900	4793800	2.8181e+06	5050000	3261700	5416100	8076100	5419200	4288700	2633200	5827900	>sp|Q7TMF2|ERI1_MOUSE 3'-5' exoribonuclease 1 OS=Mus musculus OX=10090 GN=Eri1 PE=1 SV=2
Q99N96	39S ribosomal protein L1, mitochondrial	Mrpl1	4705500	5428700	4865200	3787200	7908900	8480300	3044400	5411400	4448900	2898700	4672500	4407300	6440400	7253100	4784000	>sp|Q99N96|RM01_MOUSE 39S ribosomal protein L1, mitochondrial OS=Mus musculus OX=10090 GN=Mrpl1 PE=1 SV=2
Q3TBW2	39S ribosomal protein L10, mitochondrial	Mrpl10	1421300	1706900	1589600	1464700	1386100	2519700	1674100	1998600	2206900	657400	1264900	1598400	2971200	2604300	1298500	>sp|Q3TBW2|RM10_MOUSE 39S ribosomal protein L10, mitochondrial OS=Mus musculus OX=10090 GN=Mrpl10 PE=1 SV=2
Q9CQF0	39S ribosomal protein L11, mitochondrial	Mrpl11	17668000	13192000	16196000	15777000	15424000	13732000	14441000	14432000	17888000	17546000	12687000	13585000	13183000	12351000	15829000	>sp|Q9CQF0|RM11_MOUSE 39S ribosomal protein L11, mitochondrial OS=Mus musculus OX=10090 GN=Mrpl11 PE=1 SV=1
Q9DB15	39S ribosomal protein L12, mitochondrial	Mrpl12	38319000	44556000	38200000	42212000	59251000	43406000	41999000	45054000	46630000	49159000	47947000	45855000	36491000	38106000	60310000	>sp|Q9DB15|RM12_MOUSE 39S ribosomal protein L12, mitochondrial OS=Mus musculus OX=10090 GN=Mrpl12 PE=1 SV=2
Q9D1P0	39S ribosomal protein L13, mitochondrial	Mrpl13	7036000	6079700	8754600	6309400	4388500	10297000	7055200	8527700	10783000	6899500	8485300	8267700	7909200	11311000	5098800	>sp|Q9D1P0|RM13_MOUSE 39S ribosomal protein L13, mitochondrial OS=Mus musculus OX=10090 GN=Mrpl13 PE=1 SV=1
Q9D1I6	39S ribosomal protein L14, mitochondrial	Mrpl14	10652000	10716000	9769800	9838100	8973600	11351000	12780000	8828800	10486000	12694000	12642000	10456000	8389900	10842000	10291000	>sp|Q9D1I6|RM14_MOUSE 39S ribosomal protein L14, mitochondrial OS=Mus musculus OX=10090 GN=Mrpl14 PE=1 SV=1
Q9CPR5	39S ribosomal protein L15, mitochondrial	Mrpl15	21781000	18287000	19029000	20281000	19544000	19528000	18291000	18894000	21559000	15737000	16569000	20637000	19523000	24602000	18066000	>sp|Q9CPR5|RM15_MOUSE 39S ribosomal protein L15, mitochondrial OS=Mus musculus OX=10090 GN=Mrpl15 PE=1 SV=1
Q99N93	39S ribosomal protein L16, mitochondrial	Mrpl16	6784400	4744100	4140400	6162000	4117000	3439500	3955400	3287700	3.73893e+06	3981400	4494700	3704300	3954800	9083.39	1.06823e+06	>sp|Q99N93|RM16_MOUSE 39S ribosomal protein L16, mitochondrial OS=Mus musculus OX=10090 GN=Mrpl16 PE=1 SV=1
Q9D8P4	39S ribosomal protein L17, mitochondrial	Mrpl17	10350000	7966400	6933200	8689600	6208500	6658600	8304900	8371800	7275900	8444400	10578000	8673700	5144500	6860300	7158200	>sp|Q9D8P4|RM17_MOUSE 39S ribosomal protein L17, mitochondrial OS=Mus musculus OX=10090 GN=Mrpl17 PE=1 SV=1
Q9D338	39S ribosomal protein L19, mitochondrial	Mrpl19	8082500	6689200	7695600	7388700	8816900	11939000	8377100	7791100	9748700	5512900	6329800	8003200	15570000	13305000	7160600	>sp|Q9D338|RM19_MOUSE 39S ribosomal protein L19, mitochondrial OS=Mus musculus OX=10090 GN=Mrpl19 PE=1 SV=1
Q9D773	39S ribosomal protein L2, mitochondrial	Mrpl2	17542000	15877000	16180000	14077000	14094000	9920100	13111000	13197000	19043000	15264000	17682000	15355000	20401000	18561000	24370000	>sp|Q9D773|RM02_MOUSE 39S ribosomal protein L2, mitochondrial OS=Mus musculus OX=10090 GN=Mrpl2 PE=1 SV=1
Q9CQL4	39S ribosomal protein L20, mitochondrial	Mrpl20	5205100	5646100	4207600	4439100	4401200	5589200	6656100	3851000	5872200	3563300	5585400	6566600	5762000	7556800	2660600	>sp|Q9CQL4|RM20_MOUSE 39S ribosomal protein L20, mitochondrial OS=Mus musculus OX=10090 GN=Mrpl20 PE=1 SV=1
Q9D1N9	39S ribosomal protein L21, mitochondrial	Mrpl21	6811500	6230900	4720800	6058500	5279700	5377600	5877700	6036300	6515900	4566300	6421400	5600900	6468800	7462700	5583200	>sp|Q9D1N9|RM21_MOUSE 39S ribosomal protein L21, mitochondrial OS=Mus musculus OX=10090 GN=Mrpl21 PE=1 SV=1
Q8BU88	39S ribosomal protein L22, mitochondrial	Mrpl22	8473700	8868600	10022000	9287500	7771900	6866500	9611000	6123300	6257400	8624700	10212000	11435000	8612200	8120100	8212400	>sp|Q8BU88|RM22_MOUSE 39S ribosomal protein L22, mitochondrial OS=Mus musculus OX=10090 GN=Mrpl22 PE=1 SV=1
O35972	39S ribosomal protein L23, mitochondrial	Mrpl23	10089000	8980900	10956000	9493500	10071000	13656000	10777000	9451700	15911000	10001000	7760500	8397400	14527000	16796000	9987600	>sp|O35972|RM23_MOUSE 39S ribosomal protein L23, mitochondrial OS=Mus musculus OX=10090 GN=Mrpl23 PE=1 SV=1
Q9CQ06	39S ribosomal protein L24, mitochondrial	Mrpl24	9739100	6804100	9517600	7614200	7206400	5583600	6311600	9225000	12685000	5312100	7368500	9866400	6123100	2.35534e+06	1.23917e+06	>sp|Q9CQ06|RM24_MOUSE 39S ribosomal protein L24, mitochondrial OS=Mus musculus OX=10090 GN=Mrpl24 PE=1 SV=1
Q99N92	39S ribosomal protein L27, mitochondrial	Mrpl27	13398000	13972000	13004745	12368000	13545000	13493000	16004000	11212000	17549000	11318000	11902000	13344000	11843000	11607000	11895525	>sp|Q99N92|RM27_MOUSE 39S ribosomal protein L27, mitochondrial OS=Mus musculus OX=10090 GN=Mrpl27 PE=1 SV=1
Q9D1B9	39S ribosomal protein L28, mitochondrial	Mrpl28	9457200	6047600	5706500	6666800	3802100	7169300	6272300	9836900	7495700	6795900	5500800	6366800	7330400	9660500	6371300	>sp|Q9D1B9|RM28_MOUSE 39S ribosomal protein L28, mitochondrial OS=Mus musculus OX=10090 GN=Mrpl28 PE=1 SV=3
Q99N95	39S ribosomal protein L3, mitochondrial	Mrpl3	13467000	13658000	10540000	11831000	8552100	7775700	12176000	9445700	10481000	10248000	12690000	11523000	7076800	6455200	10151000	>sp|Q99N95|RM03_MOUSE 39S ribosomal protein L3, mitochondrial OS=Mus musculus OX=10090 GN=Mrpl3 PE=1 SV=1
Q9D7N6	39S ribosomal protein L30, mitochondrial	Mrpl30	7938000	7686900	8176300	8232000	6783500	11833000	11453496	8883400	12508000	11422000	14310000	9648800	8224000	8704500	8338400	>sp|Q9D7N6|RM30_MOUSE 39S ribosomal protein L30, mitochondrial OS=Mus musculus OX=10090 GN=Mrpl30 PE=1 SV=1
Q9DCI9	39S ribosomal protein L32, mitochondrial	Mrpl32	3870000	5096740	5726800	5679500	5405700	5427200	6937500	4962700	5655600	2971926	4762100	9872100	4854500	3569900	5234900	>sp|Q9DCI9|RM32_MOUSE 39S ribosomal protein L32, mitochondrial OS=Mus musculus OX=10090 GN=Mrpl32 PE=1 SV=1
Q9CQP0	39S ribosomal protein L33, mitochondrial	Mrpl33	11365000	11037000	7038500	9994800	8700200	5410200	8037700	6781000	5464500	10815000	9913500	7082000	4943200	4685100	7593300	>sp|Q9CQP0|RM33_MOUSE 39S ribosomal protein L33, mitochondrial OS=Mus musculus OX=10090 GN=Mrpl33 PE=1 SV=1
Q9JKF7	39S ribosomal protein L39, mitochondrial	Mrpl39	12631000	10528000	10472000	10393000	8835200	11187000	11653000	11444000	11191000	9369400	11194000	11997000	10236000	14281000	9131300	>sp|Q9JKF7|RM39_MOUSE 39S ribosomal protein L39, mitochondrial OS=Mus musculus OX=10090 GN=Mrpl39 PE=1 SV=4
Q9Z2Q5	39S ribosomal protein L40, mitochondrial	Mrpl40	13689000	9542400	13137000	11684000	9944500	17011000	13676000	13913000	13368000	11214000	12004000	11446000	21494000	16912000	11982000	>sp|Q9Z2Q5|RM40_MOUSE 39S ribosomal protein L40, mitochondrial OS=Mus musculus OX=10090 GN=Mrpl40 PE=1 SV=2
Q9CQN7	39S ribosomal protein L41, mitochondrial	Mrpl41	11944000	11697000	11692000	18013000	13225000	10116000	15138000	11943000	15010000	13364000	15043000	12604000	8733700	7725500	11521000	>sp|Q9CQN7|RM41_MOUSE 39S ribosomal protein L41, mitochondrial OS=Mus musculus OX=10090 GN=Mrpl41 PE=1 SV=1
Q9CPV3	39S ribosomal protein L42, mitochondrial	Mrpl42	4.88441e+06	4981000	4707700	3.69461e+06	4196900	3479700	3445300	4371700	5053100	3761300	3460700	3960100	4075200	3716800	3954719	>sp|Q9CPV3|RM42_MOUSE 39S ribosomal protein L42, mitochondrial OS=Mus musculus OX=10090 GN=Mrpl42 PE=1 SV=1
Q99N89	39S ribosomal protein L43, mitochondrial	Mrpl43	17090000	16238000	14875000	15463000	14051000	11739000	17996000	14113000	12461000	17865000	12206000	10811000	10771000	7287300	13531000	>sp|Q99N89|RM43_MOUSE 39S ribosomal protein L43, mitochondrial OS=Mus musculus OX=10090 GN=Mrpl43 PE=1 SV=1
Q9D0Q7	39S ribosomal protein L45, mitochondrial	Mrpl45	10308000	11717000	12934000	13018000	8779700	13554000	10491000	16660000	16579000	10185000	13755000	14337000	11904000	13921000	11717000	>sp|Q9D0Q7|RM45_MOUSE 39S ribosomal protein L45, mitochondrial OS=Mus musculus OX=10090 GN=Mrpl45 PE=1 SV=1
Q9EQI8	39S ribosomal protein L46, mitochondrial	Mrpl46	8714600	7925500	10095000	8124500	8691800	8225500	9125800	10250000	11025000	6950700	8417700	8283300	10746000	9674200	8427400	>sp|Q9EQI8|RM46_MOUSE 39S ribosomal protein L46, mitochondrial OS=Mus musculus OX=10090 GN=Mrpl46 PE=1 SV=1
Q8K2Y7	39S ribosomal protein L47, mitochondrial	Mrpl47	5696900	7914100	7010100	7399400	6188400	8889300	8315000	6183100	9406500	7657200	9046800	7086500	5277400	7546100	6233400	>sp|Q8K2Y7|RM47_MOUSE 39S ribosomal protein L47, mitochondrial OS=Mus musculus OX=10090 GN=Mrpl47 PE=1 SV=2
Q9CQ40	39S ribosomal protein L49, mitochondrial	Mrpl49	1234600	1360800	1607600	1254100	913950	1986800	1590200	2118100	2570200	797860	1201000	1774400	2972200	3306300	1448100	>sp|Q9CQ40|RM49_MOUSE 39S ribosomal protein L49, mitochondrial OS=Mus musculus OX=10090 GN=Mrpl49 PE=1 SV=1
Q8VDT9	39S ribosomal protein L50, mitochondrial	Mrpl50	6580500	6896600	5572900	7535100	7548300	5624800	7668100	4286400	6089100	5776900	6625800	7549500	4892000	4499000	8607500	>sp|Q8VDT9|RM50_MOUSE 39S ribosomal protein L50, mitochondrial OS=Mus musculus OX=10090 GN=Mrpl50 PE=1 SV=2
Q9CPY1	39S ribosomal protein L51, mitochondrial	Mrpl51	8057900	12870000	5776600	9518900	7120600	5663000	16507000	9749800	8073400	13193000	10302009	9544700	4750000	8539100	6041000	>sp|Q9CPY1|RM51_MOUSE 39S ribosomal protein L51, mitochondrial OS=Mus musculus OX=10090 GN=Mrpl51 PE=1 SV=1
Q9D0Y8	39S ribosomal protein L52, mitochondrial	Mrpl52	1920600	2890900	3226000	2608900	2749300	3288900	3865000	4065400	3.81727e+06	3235400	3560300	4045800	1.26311e+06	1092996	4021800	>sp|Q9D0Y8|RM52_MOUSE 39S ribosomal protein L52, mitochondrial OS=Mus musculus OX=10090 GN=Mrpl52 PE=1 SV=1
Q9D1H8	39S ribosomal protein L53, mitochondrial	Mrpl53	8033700	6136300	4656100	6531600	4752800	4749300	5086600	5078844	3741700	4983200	4370200	4.29665e+06	4923700	5961736	6415700	>sp|Q9D1H8|RM53_MOUSE 39S ribosomal protein L53, mitochondrial OS=Mus musculus OX=10090 GN=Mrpl53 PE=1 SV=1
Q9CZ83	39S ribosomal protein L55, mitochondrial	Mrpl55	6465700	5271000	5161700	7159400	4416100	6358400	6299800	6513400	7077300	5642900	5921400	4651600	4412200	3796000	4948500	>sp|Q9CZ83|RM55_MOUSE 39S ribosomal protein L55, mitochondrial OS=Mus musculus OX=10090 GN=Mrpl55 PE=1 SV=1
Q99N94	39S ribosomal protein L9, mitochondrial	Mrpl9	15268000	6198900	10620000	10045000	9977200	11915000	10840000	10104000	12622000	16533000	13916000	6091600	8416100	9801900	13175000	>sp|Q99N94|RM09_MOUSE 39S ribosomal protein L9, mitochondrial OS=Mus musculus OX=10090 GN=Mrpl9 PE=1 SV=2
O08756	3-hydroxyacyl-CoA dehydrogenase type-2	Hsd17b10	5199800	5821900	5347400	4594600	4488700	8838400	5311400	7424900	7743300	3786100	3626800	6128400	10203000	9658700	4501100	>sp|O08756|HCD2_MOUSE 3-hydroxyacyl-CoA dehydrogenase type-2 OS=Mus musculus OX=10090 GN=Hsd17b10 PE=1 SV=4
Q99L13	3-hydroxyisobutyrate dehydrogenase, mitochondrial	Hibadh	29027000	25789000	30747000	27821000	27572000	39972000	30832000	35022000	39396000	25837000	26708000	30148000	34365000	42131000	30939000	>sp|Q99L13|3HIDH_MOUSE 3-hydroxyisobutyrate dehydrogenase, mitochondrial OS=Mus musculus OX=10090 GN=Hibadh PE=1 SV=1
Q8QZS1	3-hydroxyisobutyryl-CoA hydrolase, mitochondrial	Hibch	22503000	21019000	21839000	21830000	21524000	25850000	20081000	21987000	27230000	14386000	20557000	21668000	28873000	29037000	15311000	>sp|Q8QZS1|HIBCH_MOUSE 3-hydroxyisobutyryl-CoA hydrolase, mitochondrial OS=Mus musculus OX=10090 GN=Hibch PE=1 SV=1
Q921H8	3-ketoacyl-CoA thiolase A, peroxisomal	Acaa1a	142500000	112670000	152140000	135470000	163420000	167630000	111670000	127470000	151960000	150430000	109490000	110930000	126680000	125560000	143720000	>sp|Q921H8|THIKA_MOUSE 3-ketoacyl-CoA thiolase A, peroxisomal OS=Mus musculus OX=10090 GN=Acaa1a PE=1 SV=1
Q8BWT1	3-ketoacyl-CoA thiolase, mitochondrial	Acaa2	55194000	45310000	56558000	49430000	56439000	60400000	51786000	61223000	70641000	60108000	41055000	46714000	66929000	54765000	63226000	>sp|Q8BWT1|THIM_MOUSE 3-ketoacyl-CoA thiolase, mitochondrial OS=Mus musculus OX=10090 GN=Acaa2 PE=1 SV=3
Q99JY0	3-ketoacyl-CoA thiolase;Trifunctional enzyme subunit beta, mitochondrial	Hadhb	48821000	50609000	47566000	52182000	40799000	57800000	49716000	51882000	54008000	43008000	46704000	45375000	44829000	61670000	40966000	>sp|Q99JY0|ECHB_MOUSE Trifunctional enzyme subunit beta, mitochondrial OS=Mus musculus OX=10090 GN=Hadhb PE=1 SV=1
Q99J99	3-mercaptopyruvate sulfurtransferase	Mpst	5456800	4677000	4839100	5857600	4918500	7593400	5272600	6119300	8259000	4234100	5451900	5353500	6956100	5464200	4349200	>sp|Q99J99|THTM_MOUSE 3-mercaptopyruvate sulfurtransferase OS=Mus musculus OX=10090 GN=Mpst PE=1 SV=4
Q9D404	3-oxoacyl-[acyl-carrier-protein] synthase, mitochondrial	Oxsm	20258000	25661000	32567000	26833000	26662000	24802000	27228000	27724000	26764000	24791000	22568000	26667000	22015000	16659000	29200000	>sp|Q9D404|OXSM_MOUSE 3-oxoacyl-[acyl-carrier-protein] synthase, mitochondrial OS=Mus musculus OX=10090 GN=Oxsm PE=1 SV=1
Q9Z2A0	3-phosphoinositide-dependent protein kinase 1	Pdpk1	2755400	3730800	6906500	3145500	3557200	3576500	2443700	5.06679e+06	4498400	1.1622e+06	935186	2655600	2.78866e+06	2524100	2.57361e+06	>sp|Q9Z2A0|PDPK1_MOUSE 3-phosphoinositide-dependent protein kinase 1 OS=Mus musculus OX=10090 GN=Pdpk1 PE=1 SV=2
P63325	40S ribosomal protein S10	Rps10	223320000	188940000	168640000	186650000	155610000	197590000	154290000	160760000	171800000	186220000	178700000	156960000	169720000	142060000	154870000	>sp|P63325|RS10_MOUSE 40S ribosomal protein S10 OS=Mus musculus OX=10090 GN=Rps10 PE=1 SV=1
P62281	40S ribosomal protein S11	Rps11	764400000	717409984	721310016	712179968	831500032	687089984	631880000	631720000	576640000	876540032	640099968	614870016	573100032	483190016	752300032	>sp|P62281|RS11_MOUSE 40S ribosomal protein S11 OS=Mus musculus OX=10090 GN=Rps11 PE=1 SV=3
P63323	40S ribosomal protein S12	Rps12	483040000	426449984	442780000	413820000	441820000	453209984	437809984	441569984	435120000	458710016	397860000	418680000	458180000	409649984	475510016	>sp|P63323|RS12_MOUSE 40S ribosomal protein S12 OS=Mus musculus OX=10090 GN=Rps12 PE=1 SV=2
P62301	40S ribosomal protein S13	Rps13	182840000	180040000	197190000	195010000	221870000	216420000	185540000	204560000	209520000	207290000	197950000	181960000	156270000	149620000	222880000	>sp|P62301|RS13_MOUSE 40S ribosomal protein S13 OS=Mus musculus OX=10090 GN=Rps13 PE=1 SV=2
P62264	40S ribosomal protein S14	Rps14	487800000	397480000	467520000	452329984	466009984	373209984	372310016	396780000	360729984	476350016	415240000	344550016	321329984	265880000	466960000	>sp|P62264|RS14_MOUSE 40S ribosomal protein S14 OS=Mus musculus OX=10090 GN=Rps14 PE=1 SV=3
P62843	40S ribosomal protein S15	Rps15	122270000	168240000	269550016	201310000	162440000	349409984	196870000	353840000	385710016	125610000	156890000	170150000	325609984	533089984	231660000	>sp|P62843|RS15_MOUSE 40S ribosomal protein S15 OS=Mus musculus OX=10090 GN=Rps15 PE=1 SV=2
P62245	40S ribosomal protein S15a	Rps15a	228890000	262610000	204740000	256600000	229430000	194860000	209290000	215430000	185970000	197000000	272390016	240180000	164550000	156380000	218040000	>sp|P62245|RS15A_MOUSE 40S ribosomal protein S15a OS=Mus musculus OX=10090 GN=Rps15a PE=1 SV=2
P14131	40S ribosomal protein S16	Rps16	415990016	349620000	355640000	400329984	387500000	376569984	350150016	285769984	300830016	370360000	394409984	360169984	306369984	255440000	369600000	>sp|P14131|RS16_MOUSE 40S ribosomal protein S16 OS=Mus musculus OX=10090 GN=Rps16 PE=1 SV=4
P63276	40S ribosomal protein S17	Rps17	365409984	301960000	325360000	326040000	375860000	349700000	310849984	307910016	325110016	397070016	293080000	296070016	315180000	341889984	344160000	>sp|P63276|RS17_MOUSE 40S ribosomal protein S17 OS=Mus musculus OX=10090 GN=Rps17 PE=1 SV=2
P62270	40S ribosomal protein S18	Rps18	693489984	586569984	647980032	663150016	629769984	642630016	528990016	606289984	685859968	667420032	576040000	564670016	490340000	511889984	623350016	>sp|P62270|RS18_MOUSE 40S ribosomal protein S18 OS=Mus musculus OX=10090 GN=Rps18 PE=1 SV=3
Q9CZX8	40S ribosomal protein S19	Rps19	704380032	686310016	731640000	685420032	677120000	572640000	687550016	607470016	589059968	759270016	675790016	669580032	484350016	411220000	718649984	>sp|Q9CZX8|RS19_MOUSE 40S ribosomal protein S19 OS=Mus musculus OX=10090 GN=Rps19 PE=1 SV=3
P25444	40S ribosomal protein S2	Rps2	635219968	612070016	579689984	617390016	558280000	594480000	523750016	554720000	566099968	557219968	589020032	587750016	522400000	492180000	526110016	>sp|P25444|RS2_MOUSE 40S ribosomal protein S2 OS=Mus musculus OX=10090 GN=Rps2 PE=1 SV=3
P60867	40S ribosomal protein S20	Rps20	1107200000	890800000	1060099968	956910016	1050499968	861710016	887500032	865180032	760329984	1130700032	918899968	830739968	835270016	612440000	1028600000	>sp|P60867|RS20_MOUSE 40S ribosomal protein S20 OS=Mus musculus OX=10090 GN=Rps20 PE=1 SV=1
Q9CQR2	40S ribosomal protein S21	Rps21	378180000	285150016	321920000	322430016	324289984	317710016	307740000	256960000	255100000	333270016	299009984	312640000	297740000	239720000	319800000	>sp|Q9CQR2|RS21_MOUSE 40S ribosomal protein S21 OS=Mus musculus OX=10090 GN=Rps21 PE=1 SV=1
P62267	40S ribosomal protein S23	Rps23	374569984	289100000	355380000	328809984	381350016	427680000	291460000	324060000	385369984	382440000	287350016	259830000	297689984	299110016	416500000	>sp|P62267|RS23_MOUSE 40S ribosomal protein S23 OS=Mus musculus OX=10090 GN=Rps23 PE=1 SV=3
P62849	40S ribosomal protein S24	Rps24	145250000	86537000	104150000	122030000	100470000	92650000	109310000	96064000	85037000	104760000	115990000	98514000	79120000	63382000	89925000	>sp|P62849|RS24_MOUSE 40S ribosomal protein S24 OS=Mus musculus OX=10090 GN=Rps24 PE=1 SV=1
P62852	40S ribosomal protein S25	Rps25	545840000	505510016	532560000	523360000	612819968	462150016	469600000	471680000	509760000	550380032	508969984	451720000	396350016	314780000	538060032	>sp|P62852|RS25_MOUSE 40S ribosomal protein S25 OS=Mus musculus OX=10090 GN=Rps25 PE=1 SV=1
P62855	40S ribosomal protein S26	Rps26	359180000	263970000	338030016	275440000	368240000	399500000	272169984	350630016	406209984	311750016	286280000	239960000	456009984	506809984	341480000	>sp|P62855|RS26_MOUSE 40S ribosomal protein S26 OS=Mus musculus OX=10090 GN=Rps26 PE=1 SV=3
Q6ZWU9	40S ribosomal protein S27	Rps27	52473000	172560000	83864000	31458000	155370000	120550000	9397300	25516498	62072192	46680000	39191000	131200000	250210000	227840000	116150000	>sp|Q6ZWU9|RS27_MOUSE 40S ribosomal protein S27 OS=Mus musculus OX=10090 GN=Rps27 PE=1 SV=3
P62983	40S ribosomal protein S27a;Ubiquitin;Ubiquitin-40S ribosomal protein S27a	Rps27a	470900000	513329984	591110016	460720000	597550016	493950016	496360000	591900032	516910016	605840000	515060000	489120000	500089984	385129984	703110016	>sp|P62983|RS27A_MOUSE Ubiquitin-40S ribosomal protein S27a OS=Mus musculus OX=10090 GN=Rps27a PE=1 SV=2
Q6ZWY3	40S ribosomal protein S27-like	Rps27l	146610000	135170000	112450000	125140000	113050000	108220000	117830000	111380000	83191000	153930000	114250000	108660000	95267000	87195000	124740000	>sp|Q6ZWY3|RS27L_MOUSE 40S ribosomal protein S27-like OS=Mus musculus OX=10090 GN=Rps27l PE=1 SV=3
P62858	40S ribosomal protein S28	Rps28	239260000	230730000	248010000	201520000	196900000	213630000	210590000	233110000	211950000	257930000	194710000	195880000	179640000	144610000	229870000	>sp|P62858|RS28_MOUSE 40S ribosomal protein S28 OS=Mus musculus OX=10090 GN=Rps28 PE=1 SV=1
P62274	40S ribosomal protein S29	Rps29	989600000	463800000	597430016	725190016	562499968	538240000	569150016	452169984	552160000	1029099968	837470016	508150016	354510016	489460000	460360000	>sp|P62274|RS29_MOUSE 40S ribosomal protein S29 OS=Mus musculus OX=10090 GN=Rps29 PE=1 SV=2
P62908	40S ribosomal protein S3	Rps3	253970000	284670016	236320000	289980000	294360000	269110016	255610000	238440000	249620000	212240000	292600000	282640000	257010000	245970000	237850000	>sp|P62908|RS3_MOUSE 40S ribosomal protein S3 OS=Mus musculus OX=10090 GN=Rps3 PE=1 SV=1
P97351	40S ribosomal protein S3a	Rps3a	575649984	546609984	549430016	540960000	515700000	524800000	484460000	487849984	524020000	528489984	544899968	520049984	449420000	412860000	559840000	>sp|P97351|RS3A_MOUSE 40S ribosomal protein S3a OS=Mus musculus OX=10090 GN=Rps3a PE=1 SV=3
P62702	40S ribosomal protein S4, X isoform	Rps4x	329420000	296780000	299550016	315240000	314790016	318120000	267850000	278720000	295260000	350049984	280769984	262090000	270329984	324740000	294150016	>sp|P62702|RS4X_MOUSE 40S ribosomal protein S4, X isoform OS=Mus musculus OX=10090 GN=Rps4x PE=1 SV=2
P97461	40S ribosomal protein S5;40S ribosomal protein S5, N-terminally processed	Rps5	201540000	217670000	227900000	193780000	194200000	245850000	203130000	225220000	257890000	188420000	210700000	223080000	245780000	367540000	203320000	>sp|P97461|RS5_MOUSE 40S ribosomal protein S5 OS=Mus musculus OX=10090 GN=Rps5 PE=1 SV=3
P62754	40S ribosomal protein S6	Rps6	731129984	640300032	707350016	685409984	737689984	658569984	602510016	674480000	653340032	746409984	638099968	611240000	593529984	515300000	773510016	>sp|P62754|RS6_MOUSE 40S ribosomal protein S6 OS=Mus musculus OX=10090 GN=Rps6 PE=1 SV=1
P62082	40S ribosomal protein S7	Rps7	521030016	394440000	478180000	465480000	445230016	577640000	384849984	474769984	516900000	440689984	390000000	375129984	541689984	601080000	447800000	>sp|P62082|RS7_MOUSE 40S ribosomal protein S7 OS=Mus musculus OX=10090 GN=Rps7 PE=2 SV=1
P62242	40S ribosomal protein S8	Rps8	528769984	512980000	576540032	489360000	518420000	520200000	460489984	532240000	562329984	555980032	512110016	454380000	440620000	382169984	535489984	>sp|P62242|RS8_MOUSE 40S ribosomal protein S8 OS=Mus musculus OX=10090 GN=Rps8 PE=1 SV=2
Q6ZWN5	40S ribosomal protein S9	Rps9	233990000	291220000	190870000	265460000	224930000	225010000	221880000	195410000	177040000	175410000	276969984	272880000	216170000	198970000	186600000	>sp|Q6ZWN5|RS9_MOUSE 40S ribosomal protein S9 OS=Mus musculus OX=10090 GN=Rps9 PE=1 SV=3
P14206	40S ribosomal protein SA	Rpsa	258420000	278940000	265080000	316560000	288460000	354790016	278680000	278209984	356400000	203600000	261470000	278720000	321929984	369880000	244530000	>sp|P14206|RSSA_MOUSE 40S ribosomal protein SA OS=Mus musculus OX=10090 GN=Rpsa PE=1 SV=4
Q61112	45 kDa calcium-binding protein	Sdf4	5063900	4654400	2653400	4349200	1988200	2088900	4923500	4258300	3284100	4694522	4901800	4424300	2019700	2211200	2655100	>sp|Q61112|CAB45_MOUSE 45 kDa calcium-binding protein OS=Mus musculus OX=10090 GN=Sdf4 PE=1 SV=1
P10852	4F2 cell-surface antigen heavy chain	Slc3a2	37657000	42669000	39392000	33440000	32513000	36202000	34889000	33312000	39258000	30244000	29955000	30769000	41779000	38751000	32856000	>sp|P10852|4F2_MOUSE 4F2 cell-surface antigen heavy chain OS=Mus musculus OX=10090 GN=Slc3a2 PE=1 SV=1
Q9JLJ2	4-trimethylaminobutyraldehyde dehydrogenase	Aldh9a1	24833000	23982000	23043000	24584000	24250000	22481000	20993000	21250000	22085000	18902000	22892000	25045000	22616000	19004000	18700000	>sp|Q9JLJ2|AL9A1_MOUSE 4-trimethylaminobutyraldehyde dehydrogenase OS=Mus musculus OX=10090 GN=Aldh9a1 PE=1 SV=1
Q9JM14	5'(3')-deoxyribonucleotidase, cytosolic type	Nt5c	47573000	48197000	51867000	47255000	47012000	67062000	55655000	57646000	65539000	50934000	41945000	42796000	77378000	49455000	51283000	>sp|Q9JM14|NT5C_MOUSE 5'(3')-deoxyribonucleotidase, cytosolic type OS=Mus musculus OX=10090 GN=Nt5c PE=1 SV=1
P97789	5'-3' exoribonuclease 1	Xrn1	11518000	10030000	9367600	8623000	10367000	11027000	10660000	8239200	10041000	11537000	10528000	9369200	13083000	15783000	11102000	>sp|P97789|XRN1_MOUSE 5'-3' exoribonuclease 1 OS=Mus musculus OX=10090 GN=Xrn1 PE=1 SV=1
Q9DBR1	5'-3' exoribonuclease 2	Xrn2	21408000	22612000	20462000	23167000	21914000	18501000	22509000	17217000	22375000	18577000	16114000	19982000	22410000	13972000	20346000	>sp|Q9DBR1|XRN2_MOUSE 5'-3' exoribonuclease 2 OS=Mus musculus OX=10090 GN=Xrn2 PE=1 SV=1
P70290	55 kDa erythrocyte membrane protein	Mpp1	33076000	33664000	35162000	33111000	32760000	41517000	35175000	34675000	40162000	29356000	32817000	36679000	37371000	35863000	34345000	>sp|P70290|EM55_MOUSE 55 kDa erythrocyte membrane protein OS=Mus musculus OX=10090 GN=Mpp1 PE=1 SV=1
Q5EG47	5'-AMP-activated protein kinase catalytic subunit alpha-1	Prkaa1	5353100	4359800	3271500	5179900	3958700	3126900	3583100	3122300	4342000	4094600	5284800	4443200	3218400	2930900	2661800	>sp|Q5EG47|AAPK1_MOUSE 5'-AMP-activated protein kinase catalytic subunit alpha-1 OS=Mus musculus OX=10090 GN=Prkaa1 PE=1 SV=2
L7N466	5-formyltetrahydrofolate cyclo-ligase	Mthfsl	10100000	9820800	10198000	8232400	9265800	10119000	8490900	6764700	12099000	9285800	7394200	7388700	8672400	6422000	8678200	>tr|L7N466|L7N466_MOUSE 5-formyltetrahydrofolate cyclo-ligase OS=Mus musculus OX=10090 GN=Mthfsl PE=1 SV=1
P56379	6.8 kDa mitochondrial proteolipid	Atp5mj	17266000	18641000	13513000	16618000	12632000	9535500	16608000	13966631	10552000	19239000	18399000	18957000	8809700	8100000	9101400	>sp|P56379|ATP68_MOUSE ATP synthase subunit ATP5MJ, mitochondrial OS=Mus musculus OX=10090 GN=Atp5mj PE=1 SV=1
P63038	60 kDa heat shock protein, mitochondrial	Hspd1	681360000	600510016	703350016	677929984	674200000	747480000	651569984	708940032	787939968	681289984	625820032	621459968	714140032	766209984	722380032	>sp|P63038|CH60_MOUSE 60 kDa heat shock protein, mitochondrial OS=Mus musculus OX=10090 GN=Hspd1 PE=1 SV=1
P14869	60S acidic ribosomal protein P0	Rplp0	103310000	110430000	103780000	110240000	116100000	118940000	102420000	98015000	127390000	90409000	98735000	122300000	113760000	129850000	101790000	>sp|P14869|RLA0_MOUSE 60S acidic ribosomal protein P0 OS=Mus musculus OX=10090 GN=Rplp0 PE=1 SV=3
P47955	60S acidic ribosomal protein P1	Rplp1	614440000	583470016	770249984	570129984	749200000	1033899968	684590016	842790016	1204899968	539580032	755089984	650819968	1124300032	1436099968	861520000	>sp|P47955|RLA1_MOUSE 60S acidic ribosomal protein P1 OS=Mus musculus OX=10090 GN=Rplp1 PE=1 SV=1
P99027	60S acidic ribosomal protein P2	Rplp2	115410000	132670000	139100000	137850000	147790000	163800000	148980000	147290000	181370000	116200000	156160000	150620000	142600000	174320000	151440000	>sp|P99027|RLA2_MOUSE 60S acidic ribosomal protein P2 OS=Mus musculus OX=10090 GN=Rplp2 PE=1 SV=3
Q99L48	60S ribosomal export protein NMD3	Nmd3	3795300	3142000	3701500	1806200	2855200	3359800	2780600	3459000	2252700	4320840	3407600	4135400	4383500	3070400	2720300	>sp|Q99L48|NMD3_MOUSE 60S ribosomal export protein NMD3 OS=Mus musculus OX=10090 GN=Nmd3 PE=1 SV=1
Q6ZWV3	60S ribosomal protein L10	Rpl10	466129984	420840000	464769984	467420000	498310016	436700000	403660000	424409984	399160000	552950016	395680000	414470016	340449984	388340000	465820000	>sp|Q6ZWV3|RL10_MOUSE 60S ribosomal protein L10 OS=Mus musculus OX=10090 GN=Rpl10 PE=1 SV=3
P53026	60S ribosomal protein L10a	Rpl10a	142680000	155550000	138740000	159490000	142780000	113980000	138640000	141310000	120730000	135370000	150310000	150350000	104770000	84716000	138350000	>sp|P53026|RL10A_MOUSE 60S ribosomal protein L10a OS=Mus musculus OX=10090 GN=Rpl10a PE=1 SV=3
Q9CXW4	60S ribosomal protein L11	Rpl11	856800000	672150016	789230016	661750016	765539968	732259968	657360000	691960000	735030016	756979968	687600000	603160000	636169984	579980032	692630016	>sp|Q9CXW4|RL11_MOUSE 60S ribosomal protein L11 OS=Mus musculus OX=10090 GN=Rpl11 PE=1 SV=4
P35979	60S ribosomal protein L12	Rpl12	475089984	367529984	411920000	390520000	415049984	432929984	376710016	423200000	401900000	458080000	361750016	352540000	375640000	313780000	394230016	>sp|P35979|RL12_MOUSE 60S ribosomal protein L12 OS=Mus musculus OX=10090 GN=Rpl12 PE=1 SV=2
P47963	60S ribosomal protein L13	Rpl13	669200000	621830016	638169984	624560000	704830016	588540032	558870016	572419968	563000000	701569984	615249984	557329984	461720000	373849984	691000000	>sp|P47963|RL13_MOUSE 60S ribosomal protein L13 OS=Mus musculus OX=10090 GN=Rpl13 PE=1 SV=3
P19253	60S ribosomal protein L13a	Rpl13a	377070016	333760000	283400000	341729984	326820000	304000000	305950016	262560000	239530000	355800000	329440000	315000000	266760000	239360000	273860000	>sp|P19253|RL13A_MOUSE 60S ribosomal protein L13a OS=Mus musculus OX=10090 GN=Rpl13a PE=1 SV=4
Q9CR57	60S ribosomal protein L14	Rpl14	944320000	705520000	754540032	766140032	736390016	789809984	655449984	646929984	600910016	769100032	716099968	718129984	595260032	512470016	741350016	>sp|Q9CR57|RL14_MOUSE 60S ribosomal protein L14 OS=Mus musculus OX=10090 GN=Rpl14 PE=1 SV=3
Q9CZM2	60S ribosomal protein L15	Rpl15	187710000	220560000	164210000	210660000	202010000	185470000	179820000	152130000	186540000	147880000	201340000	215260000	206270000	270609984	170880000	>sp|Q9CZM2|RL15_MOUSE 60S ribosomal protein L15 OS=Mus musculus OX=10090 GN=Rpl15 PE=1 SV=4
Q9CPR4	60S ribosomal protein L17	Rpl17	428520000	422910016	454420000	398980000	506790016	416360000	370940000	388049984	403900000	482420000	406460000	382830016	352100000	301900000	478550016	>sp|Q9CPR4|RL17_MOUSE 60S ribosomal protein L17 OS=Mus musculus OX=10090 GN=Rpl17 PE=1 SV=3
P35980	60S ribosomal protein L18	Rpl18	389030016	348089984	333990016	373889984	384760000	346740000	312190016	289550016	309550016	346160000	329980000	311590016	307500000	252250000	329180000	>sp|P35980|RL18_MOUSE 60S ribosomal protein L18 OS=Mus musculus OX=10090 GN=Rpl18 PE=1 SV=3
P62717	60S ribosomal protein L18a	Rpl18a	370940000	336110016	353889984	382769984	409080000	305870016	289880000	328800000	292689984	400340000	358870016	298180000	269990016	235390000	329600000	>sp|P62717|RL18A_MOUSE 60S ribosomal protein L18a OS=Mus musculus OX=10090 GN=Rpl18a PE=1 SV=1
P84099	60S ribosomal protein L19	Rpl19	546520000	622080000	741920000	576830016	723720000	651630016	532640000	612969984	663590016	839169984	654390016	608830016	551640000	528040000	773440000	>sp|P84099|RL19_MOUSE 60S ribosomal protein L19 OS=Mus musculus OX=10090 GN=Rpl19 PE=1 SV=1
O09167	60S ribosomal protein L21	Rpl21	260090000	222030000	241510000	236010000	277449984	230340000	222000000	184920000	194990000	282120000	199380000	199110000	185850000	163760000	239730000	>sp|O09167|RL21_MOUSE 60S ribosomal protein L21 OS=Mus musculus OX=10090 GN=Rpl21 PE=1 SV=3
P67984	60S ribosomal protein L22	Rpl22	653870016	593459968	619539968	521510016	611200000	570840000	547750016	543169984	595030016	598550016	629200000	537900032	557769984	507209984	560320000	>sp|P67984|RL22_MOUSE 60S ribosomal protein L22 OS=Mus musculus OX=10090 GN=Rpl22 PE=1 SV=2
Q9D7S7	60S ribosomal protein L22-like 1	Rpl22l1	72635000	67745000	87979000	69826000	82650000	94071000	65789000	74942000	72443000	77974000	65842000	71585000	84929000	57700000	76773000	>sp|Q9D7S7|RL22L_MOUSE 60S ribosomal protein L22-like 1 OS=Mus musculus OX=10090 GN=Rpl22l1 PE=1 SV=1
P62830	60S ribosomal protein L23	Rpl23	278860000	234580000	292000000	261730000	272529984	282960000	228320000	288390016	326129984	263340000	254590000	235730000	241360000	293120000	269230016	>sp|P62830|RL23_MOUSE 60S ribosomal protein L23 OS=Mus musculus OX=10090 GN=Rpl23 PE=1 SV=1
P62751	60S ribosomal protein L23a	Rpl23a	368000000	307480000	329880000	318289984	317900000	302360000	300769984	270500000	351990016	329289984	335230016	309209984	270700000	225550000	311940000	>sp|P62751|RL23A_MOUSE 60S ribosomal protein L23a OS=Mus musculus OX=10090 GN=Rpl23a PE=1 SV=1
Q8BP67	60S ribosomal protein L24	Rpl24	679180032	462430016	568710016	490460000	563670016	434350016	408820000	468780000	461060000	623320000	448849984	380160000	285700000	270460000	433809984	>sp|Q8BP67|RL24_MOUSE 60S ribosomal protein L24 OS=Mus musculus OX=10090 GN=Rpl24 PE=1 SV=2
P61255	60S ribosomal protein L26	Rpl26	1646400000	1590000000	1700499968	1475799936	1945500032	1498099968	1276199936	1497100032	1326700032	1947200000	1550999936	1321600000	1270899968	1167000064	1637399936	>sp|P61255|RL26_MOUSE 60S ribosomal protein L26 OS=Mus musculus OX=10090 GN=Rpl26 PE=1 SV=1
P61358	60S ribosomal protein L27	Rpl27	384420000	340750016	337550016	313390016	354169984	288400000	295630016	328590016	264600000	390929984	308409984	309729984	253420000	185270000	333049984	>sp|P61358|RL27_MOUSE 60S ribosomal protein L27 OS=Mus musculus OX=10090 GN=Rpl27 PE=1 SV=2
P14115	60S ribosomal protein L27a	Rpl27a	618960000	552339968	575510016	572099968	590480000	558979968	498780000	488689984	548880000	570870016	509689984	477820000	482680000	479560000	537910016	>sp|P14115|RL27A_MOUSE 60S ribosomal protein L27a OS=Mus musculus OX=10090 GN=Rpl27a PE=1 SV=5
P41105	60S ribosomal protein L28	Rpl28	472470016	449809984	453540000	461969984	536590016	460120000	406070016	409480000	426040000	660440000	449849984	421089984	356550016	458960000	482990016	>sp|P41105|RL28_MOUSE 60S ribosomal protein L28 OS=Mus musculus OX=10090 GN=Rpl28 PE=1 SV=2
P27659	60S ribosomal protein L3	Rpl3	537000000	471670016	465500000	505060000	538310016	497920000	462860000	441350016	459560000	489390016	444030016	462880000	501310016	517510016	497910016	>sp|P27659|RL3_MOUSE 60S ribosomal protein L3 OS=Mus musculus OX=10090 GN=Rpl3 PE=1 SV=3
P62889	60S ribosomal protein L30	Rpl30	482790016	393249984	448460000	400440000	490240000	427889984	367420000	390460000	438860000	525990016	340420000	362889984	343600000	335620000	407240000	>sp|P62889|RL30_MOUSE 60S ribosomal protein L30 OS=Mus musculus OX=10090 GN=Rpl30 PE=1 SV=2
P62900	60S ribosomal protein L31	Rpl31	258560000	226160000	256770000	230950000	243590000	247540000	215250000	219120000	209620000	296540000	227470000	243980000	215720000	220440000	249870000	>sp|P62900|RL31_MOUSE 60S ribosomal protein L31 OS=Mus musculus OX=10090 GN=Rpl31 PE=1 SV=1
P62911	60S ribosomal protein L32	Rpl32	749190016	614880000	719900032	669030016	842889984	753900032	687089984	615000000	844600000	780339968	702310016	579859968	563059968	574849984	742360000	>sp|P62911|RL32_MOUSE 60S ribosomal protein L32 OS=Mus musculus OX=10090 GN=Rpl32 PE=1 SV=2
Q9D1R9	60S ribosomal protein L34	Rpl34	284100000	231910000	263060000	228370000	280660000	235290000	166640000	205640000	210160000	294460000	212750000	180570000	193260000	180790000	265390000	>sp|Q9D1R9|RL34_MOUSE 60S ribosomal protein L34 OS=Mus musculus OX=10090 GN=Rpl34 PE=1 SV=2
Q6ZWV7	60S ribosomal protein L35	Rpl35	486480000	502769984	456580000	452030016	498849984	483820000	554590016	492640000	463449984	529809984	455200000	615280000	474929984	354910016	564750016	>sp|Q6ZWV7|RL35_MOUSE 60S ribosomal protein L35 OS=Mus musculus OX=10090 GN=Rpl35 PE=1 SV=1
O55142	60S ribosomal protein L35a	Rpl35a	649729984	511320000	483710016	512449984	520560000	398449984	423329984	412390016	343640000	611640000	519380000	468600000	326280000	267970000	410729984	>sp|O55142|RL35A_MOUSE 60S ribosomal protein L35a OS=Mus musculus OX=10090 GN=Rpl35a PE=1 SV=2
P47964	60S ribosomal protein L36	Rpl36	163470000	184780000	178060000	155990000	172650000	148660000	159970000	168890000	158790000	205340000	163500000	158750000	116610000	103530000	187910000	>sp|P47964|RL36_MOUSE 60S ribosomal protein L36 OS=Mus musculus OX=10090 GN=Rpl36 PE=1 SV=2
P83882	60S ribosomal protein L36a	Rpl36a	281329984	159260000	209830000	203340000	208560000	182950000	138150000	181120000	148650000	302070016	187220000	162890000	155360000	168910000	171180000	>sp|P83882|RL36A_MOUSE 60S ribosomal protein L36a OS=Mus musculus OX=10090 GN=Rpl36a PE=3 SV=2
P61514	60S ribosomal protein L37a	Rpl37a	295950016	180900000	256810000	275900000	252830000	214650000	179160000	229420000	266310000	310440000	199980000	233080000	175670000	248930000	182570000	>sp|P61514|RL37A_MOUSE 60S ribosomal protein L37a OS=Mus musculus OX=10090 GN=Rpl37a PE=1 SV=2
Q9JJI8	60S ribosomal protein L38	Rpl38	447160000	412449984	366150016	440169984	414980000	312929984	381960000	355190016	319289984	385600000	419600000	371420000	270689984	222760000	424180000	>sp|Q9JJI8|RL38_MOUSE 60S ribosomal protein L38 OS=Mus musculus OX=10090 GN=Rpl38 PE=1 SV=3
P62892	60S ribosomal protein L39	Rpl39	123700000	174010000	179850000	177000000	221840000	233040000	200220000	148230000	184890000	216520000	183230000	205540000	151020000	177820000	287800000	>sp|P62892|RL39_MOUSE 60S ribosomal protein L39 OS=Mus musculus OX=10090 GN=Rpl39 PE=1 SV=2
Q9D8E6	60S ribosomal protein L4	Rpl4	598520000	495940000	569790016	538240000	622200000	538009984	460209984	476550016	576499968	679260032	490929984	482500000	493169984	476849984	601310016	>sp|Q9D8E6|RL4_MOUSE 60S ribosomal protein L4 OS=Mus musculus OX=10090 GN=Rpl4 PE=1 SV=3
P62984	60S ribosomal protein L40;Ubiquitin;Ubiquitin-60S ribosomal protein L40	Uba52	22891000	19225000	22457000	14441000	27514000	19292000	16481000	25172000	27958000	40705000	19134000	13438000	23092000	24534000	10746000	>sp|P62984|RL40_MOUSE Ubiquitin-60S ribosomal protein L40 OS=Mus musculus OX=10090 GN=Uba52 PE=1 SV=2
P47962	60S ribosomal protein L5	Rpl5	138440000	160670000	136860000	157700000	167120000	143970000	144900000	145800000	140990000	149990000	159740000	162170000	131640000	125670000	155520000	>sp|P47962|RL5_MOUSE 60S ribosomal protein L5 OS=Mus musculus OX=10090 GN=Rpl5 PE=1 SV=3
P47911	60S ribosomal protein L6	Rpl6	563020032	477769984	468270016	531760000	537409984	478320000	426950016	423630016	467230016	514500000	461489984	446140000	415700000	406209984	494980000	>sp|P47911|RL6_MOUSE 60S ribosomal protein L6 OS=Mus musculus OX=10090 GN=Rpl6 PE=1 SV=3
P14148	60S ribosomal protein L7	Rpl7	437700000	451649984	427070016	478569984	448550016	466360000	403840000	356990016	423289984	398630016	430160000	431009984	412900000	451350016	378340000	>sp|P14148|RL7_MOUSE 60S ribosomal protein L7 OS=Mus musculus OX=10090 GN=Rpl7 PE=1 SV=2
P12970	60S ribosomal protein L7a	Rpl7a	779139968	684009984	711219968	682220032	809089984	683059968	628499968	642720000	602179968	728520000	642030016	637390016	583660032	542889984	720099968	>sp|P12970|RL7A_MOUSE 60S ribosomal protein L7a OS=Mus musculus OX=10090 GN=Rpl7a PE=1 SV=2
Q9D8M4	60S ribosomal protein L7-like 1	Rpl7l1	11376000	12855000	9888400	11989000	10028000	10349000	10975000	8627600	11323000	11867000	11873000	11320000	9231400	11051000	9266300	>sp|Q9D8M4|RL7L_MOUSE 60S ribosomal protein L7-like 1 OS=Mus musculus OX=10090 GN=Rpl7l1 PE=1 SV=1
P62918	60S ribosomal protein L8	Rpl8	700320000	600209984	609409984	623699968	682830016	606080000	568419968	572990016	405049984	818190016	599240000	570030016	518620000	454769984	707600000	>sp|P62918|RL8_MOUSE 60S ribosomal protein L8 OS=Mus musculus OX=10090 GN=Rpl8 PE=1 SV=2
P51410	60S ribosomal protein L9	Rpl9	176210000	167830000	141180000	178100000	139670000	180760000	149420000	171930000	181610000	113770000	163310000	160860000	144190000	156570000	118220000	>sp|P51410|RL9_MOUSE 60S ribosomal protein L9 OS=Mus musculus OX=10090 GN=Rpl9 PE=1 SV=2
Q9CXK8	60S ribosome subunit biogenesis protein NIP7 homolog	Nip7	3473200	2674700	1387900	2702600	2009200	2064900	2256700	1488500	2103100	1766800	2445400	2180600	1897400	1640200	1455500	>sp|Q9CXK8|NIP7_MOUSE 60S ribosome subunit biogenesis protein NIP7 homolog OS=Mus musculus OX=10090 GN=Nip7 PE=1 SV=1
Q9DCD0	6-phosphogluconate dehydrogenase, decarboxylating	Pgd	211270000	290740000	276500000	249780000	253190000	242270000	312580000	326900000	254570000	247790000	314400000	321700000	320470016	283190016	315980000	>sp|Q9DCD0|6PGD_MOUSE 6-phosphogluconate dehydrogenase, decarboxylating OS=Mus musculus OX=10090 GN=Pgd PE=1 SV=3
Q9CQ60	6-phosphogluconolactonase	Pgls	163060000	167860000	183120000	159750000	148620000	205780000	172210000	177090000	201000000	150060000	160950000	150500000	205300000	190750000	159450000	>sp|Q9CQ60|6PGL_MOUSE 6-phosphogluconolactonase OS=Mus musculus OX=10090 GN=Pgls PE=1 SV=1
Q9R1Z7	6-pyruvoyl tetrahydrobiopterin synthase	Pts	11410000	9968500	12391000	10777000	13987000	11033000	11291000	10287000	13165000	10940000	10160000	10634000	11504000	7047600	11649000	>sp|Q9R1Z7|PTPS_MOUSE 6-pyruvoyl tetrahydrobiopterin synthase OS=Mus musculus OX=10090 GN=Pts PE=1 SV=2
P20029	78 kDa glucose-regulated protein	Hspa5	807809984	777840000	904040000	792819968	944060032	911020032	783470016	814320000	931580032	914520000	852350016	774860032	803100032	746350016	935449984	>sp|P20029|BIP_MOUSE Endoplasmic reticulum chaperone BiP OS=Mus musculus OX=10090 GN=Hspa5 PE=1 SV=3
Q3UFY7	7-methylguanosine phosphate-specific 5'-nucleotidase	Nt5c3b	3223100	3003900	3.33364e+06	3304700	2002700	2925300	3010900	1948400	3332200	3314500	2866500	2501100	2220100	2475900	3415200	>sp|Q3UFY7|5NT3B_MOUSE 7-methylguanosine phosphate-specific 5'-nucleotidase OS=Mus musculus OX=10090 GN=Nt5c3b PE=1 SV=3
Q8K3A9	7SK snRNA methylphosphate capping enzyme	Mepce	482350	560230	525260	436420	952127	851270	813400	1169200	939690	49974.5	318730	88178.8	1384700	1359700	390790	>sp|Q8K3A9|MEPCE_MOUSE 7SK snRNA methylphosphate capping enzyme OS=Mus musculus OX=10090 GN=Mepce PE=1 SV=2
Q8BYZ1	ABI gene family member 3	Abi3	16688000	15759000	19417000	15640000	21167000	23197000	16657000	19564000	24961000	14975000	14748000	16590000	26740000	24580000	22051000	>sp|Q8BYZ1|ABI3_MOUSE ABI gene family member 3 OS=Mus musculus OX=10090 GN=Abi3 PE=1 SV=3
Q8CBW3	Abl interactor 1	Abi1	53124000	48853000	51001000	44861000	51465000	52920000	43650000	45589000	45202000	57623000	46348000	49588000	51069000	41504000	57023000	>sp|Q8CBW3|ABI1_MOUSE Abl interactor 1 OS=Mus musculus OX=10090 GN=Abi1 PE=1 SV=3
Q9D2R0	Acetoacetyl-CoA synthetase	Aacs	4273800	5267500	6745100	6590500	5690800	9149700	6208200	5860000	6035600	4678400	4487700	4829400	12203000	11526000	7342700	>sp|Q9D2R0|AACS_MOUSE Acetoacetyl-CoA synthetase OS=Mus musculus OX=10090 GN=Aacs PE=1 SV=1
Q8BU33	Acetolactate synthase-like protein	Ilvbl	1889100	1855900	2281100	1903100	2.45279e+06	2281000	1924400	2349526	2713200	2781100	1903300	2217100	2430700	3820900	1.38938e+06	>sp|Q8BU33|HACL2_MOUSE 2-hydroxyacyl-CoA lyase 2 OS=Mus musculus OX=10090 GN=Ilvbl PE=1 SV=1
Q8CAY6	Acetyl-CoA acetyltransferase, cytosolic	Acat2	13087000	14143000	16948000	17558000	18165000	23410000	14741000	19342000	19862000	19414000	15481000	14353000	16929000	20009000	15662000	>sp|Q8CAY6|THIC_MOUSE Acetyl-CoA acetyltransferase, cytosolic OS=Mus musculus OX=10090 GN=Acat2 PE=1 SV=2
Q8QZT1	Acetyl-CoA acetyltransferase, mitochondrial	Acat1	79883000	100550000	96026000	88972000	89975000	97403000	95307000	93790000	102700000	108640000	88141000	80926000	93155000	93557000	100000000	>sp|Q8QZT1|THIL_MOUSE Acetyl-CoA acetyltransferase, mitochondrial OS=Mus musculus OX=10090 GN=Acat1 PE=1 SV=1
Q9WV54	Acid ceramidase;Acid ceramidase subunit alpha;Acid ceramidase subunit beta	Asah1	44791000	50616000	50546000	52541000	54447000	61936000	47919000	51940000	55309000	42233000	50901000	51046000	62581000	85278000	46330000	>sp|Q9WV54|ASAH1_MOUSE Acid ceramidase OS=Mus musculus OX=10090 GN=Asah1 PE=1 SV=1
P70158	Acid sphingomyelinase-like phosphodiesterase 3a	Smpdl3a	6615200	12203000	13765000	14818000	11590000	20786000	12378000	14087000	20446000	9276800	15200000	15785000	16308000	12803000	16353000	>sp|P70158|ASM3A_MOUSE Acid sphingomyelinase-like phosphodiesterase 3a OS=Mus musculus OX=10090 GN=Smpdl3a PE=1 SV=2
P58242	Acid sphingomyelinase-like phosphodiesterase 3b	Smpdl3b	5107900	4938400	3837100	4235700	4174800	2855600	4940200	3691000	2233000	342495	1.22902e+06	3417000	2862000	2882000	3659300	>sp|P58242|ASM3B_MOUSE Acid sphingomyelinase-like phosphodiesterase 3b OS=Mus musculus OX=10090 GN=Smpdl3b PE=1 SV=1
O35381	Acidic leucine-rich nuclear phosphoprotein 32 family member A	Anp32a	95527000	97740000	110160000	109060000	134170000	130150000	117950000	126300000	145640000	106970000	104160000	108360000	132180000	120210000	159660000	>sp|O35381|AN32A_MOUSE Acidic leucine-rich nuclear phosphoprotein 32 family member A OS=Mus musculus OX=10090 GN=Anp32a PE=1 SV=1
Q9EST5	Acidic leucine-rich nuclear phosphoprotein 32 family member B	Anp32b	116990000	101750000	102020000	97262000	88366000	102530000	96916000	112200000	104900000	111690000	80147000	82619000	91316000	69144000	96988000	>sp|Q9EST5|AN32B_MOUSE Acidic leucine-rich nuclear phosphoprotein 32 family member B OS=Mus musculus OX=10090 GN=Anp32b PE=1 SV=1
P97822	Acidic leucine-rich nuclear phosphoprotein 32 family member E	Anp32e	16398000	15465000	17238000	17571000	16524000	23332000	19312000	23009000	23630000	16461000	16121000	18051000	33769000	28080000	20028000	>sp|P97822|AN32E_MOUSE Acidic leucine-rich nuclear phosphoprotein 32 family member E OS=Mus musculus OX=10090 GN=Anp32e PE=1 SV=2
Q99KI0	Aconitate hydratase, mitochondrial	Aco2	152430000	148150000	177120000	145470000	167280000	164000000	163000000	180410000	172540000	162530000	146960000	160520000	172620000	146900000	188700000	>sp|Q99KI0|ACON_MOUSE Aconitate hydratase, mitochondrial OS=Mus musculus OX=10090 GN=Aco2 PE=1 SV=1
P28798	Acrogranin;Granulin-1;Granulin-2;Granulin-3;Granulin-4;Granulin-5;Granulin-6;Granulin-7;Granulins	Grn	842480000	883020032	1045600000	801180032	933800000	996049984	895110016	986620032	1276000000	1181500032	903100032	942369984	970280000	1036600000	1283600000	>sp|P28798|GRN_MOUSE Progranulin OS=Mus musculus OX=10090 GN=Grn PE=1 SV=2
P68134	Actin, alpha skeletal muscle	Acta1	168150000	240430000	316120000	271849984	248440000	300809984	228190000	331190016	386529984	187370000	260700000	322849984	256490000	229700000	288460000	>sp|P68134|ACTS_MOUSE Actin, alpha skeletal muscle OS=Mus musculus OX=10090 GN=Acta1 PE=1 SV=1
P62737	Actin, aortic smooth muscle	Acta2	168150000	240430000	316120000	271849984	248440000	300809984	228190000	331190016	386529984	187370000	260700000	322849984	256490000	229700000	288460000	>sp|P62737|ACTA_MOUSE Actin, aortic smooth muscle OS=Mus musculus OX=10090 GN=Acta2 PE=1 SV=1
P60710	Actin, cytoplasmic 1;Actin, cytoplasmic 1, N-terminally processed	Actb	6772400128	6071699968	6881200128	6800699904	7736399872	7894900224	6347299840	5893799936	7745600000	6549400064	5600200192	6527699968	8238199808	7730500096	6856099840	>sp|P60710|ACTB_MOUSE Actin, cytoplasmic 1 OS=Mus musculus OX=10090 GN=Actb PE=1 SV=1
P63260	Actin, cytoplasmic 2;Actin, cytoplasmic 2, N-terminally processed	Actg1	375440000	327849984	396020000	289529984	289329984	439680000	431169984	497540000	486950016	331320000	280640000	398420000	709929984	646889984	364480000	>sp|P63260|ACTG_MOUSE Actin, cytoplasmic 2 OS=Mus musculus OX=10090 GN=Actg1 PE=1 SV=1
P63268	Actin, gamma-enteric smooth muscle	Actg2	168150000	240430000	316120000	271849984	248440000	300809984	228190000	331190016	386529984	187370000	260700000	322849984	256490000	229700000	288460000	>sp|P63268|ACTH_MOUSE Actin, gamma-enteric smooth muscle OS=Mus musculus OX=10090 GN=Actg2 PE=1 SV=1
Q9Z2N8	Actin-like protein 6A	Actl6a	7915800	6472500	6082800	6980100	5723800	9503700	8750400	8141100	8941900	5281100	7981500	6975800	15171000	12879000	5828700	>sp|Q9Z2N8|ACL6A_MOUSE Actin-like protein 6A OS=Mus musculus OX=10090 GN=Actl6a PE=1 SV=2
Q9QZB7	Actin-related protein 10	Actr10	13201000	15554000	18628000	16522000	20632000	17627000	10397000	10678000	11000000	13349000	11708000	14620000	14102000	12167000	13530000	>sp|Q9QZB7|ARP10_MOUSE Actin-related protein 10 OS=Mus musculus OX=10090 GN=Actr10 PE=1 SV=2
P61161	Actin-related protein 2	Actr2	346729984	331390016	346809984	336289984	365369984	316940000	320540000	294960000	322830016	300940000	307980000	299529984	308780000	253950000	344420000	>sp|P61161|ARP2_MOUSE Actin-related protein 2 OS=Mus musculus OX=10090 GN=Actr2 PE=1 SV=1
Q9WV32	Actin-related protein 2/3 complex subunit 1B	Arpc1b	243350000	261180000	312270016	240840000	305569984	249480000	242170000	271220000	264000000	267390000	244060000	252690000	242690000	169460000	300500000	>sp|Q9WV32|ARC1B_MOUSE Actin-related protein 2/3 complex subunit 1B OS=Mus musculus OX=10090 GN=Arpc1b PE=1 SV=4
Q9CVB6	Actin-related protein 2/3 complex subunit 2	Arpc2	23460000	34973000	23234000	28381000	25601000	26444000	32761000	21625000	19535000	22034000	32752000	34383000	31437000	26522000	22281000	>sp|Q9CVB6|ARPC2_MOUSE Actin-related protein 2/3 complex subunit 2 OS=Mus musculus OX=10090 GN=Arpc2 PE=1 SV=3
Q9JM76	Actin-related protein 2/3 complex subunit 3	Arpc3	69873000	95814000	81723000	90889000	77383000	99756000	90660000	94021000	93185000	81558000	101750000	105960000	79695000	90245000	85866000	>sp|Q9JM76|ARPC3_MOUSE Actin-related protein 2/3 complex subunit 3 OS=Mus musculus OX=10090 GN=Arpc3 PE=1 SV=3
P59999	Actin-related protein 2/3 complex subunit 4	Arpc4	176460000	176150000	161220000	169740000	153170000	181610000	162190000	138560000	184170000	174460000	152750000	176440000	145430000	117280000	147540000	>sp|P59999|ARPC4_MOUSE Actin-related protein 2/3 complex subunit 4 OS=Mus musculus OX=10090 GN=Arpc4 PE=1 SV=3
Q9CPW4	Actin-related protein 2/3 complex subunit 5	Arpc5	638790016	671379968	725000000	663480000	680750016	688750016	622369984	739379968	692910016	728860032	661230016	686979968	591480000	529249984	756019968	>sp|Q9CPW4|ARPC5_MOUSE Actin-related protein 2/3 complex subunit 5 OS=Mus musculus OX=10090 GN=Arpc5 PE=1 SV=3
Q9D898	Actin-related protein 2/3 complex subunit 5-like protein	Arpc5l	28329000	29239000	36750000	28008000	40840000	40281000	33852000	38774000	53376000	33727000	31317000	34069000	31600000	43097000	40594000	>sp|Q9D898|ARP5L_MOUSE Actin-related protein 2/3 complex subunit 5-like protein OS=Mus musculus OX=10090 GN=Arpc5l PE=1 SV=1
Q99JY9	Actin-related protein 3	Actr3	550769984	726300032	668579968	673440000	709040000	652870016	688060032	668700032	699209984	585369984	699260032	763710016	701289984	602990016	671600000	>sp|Q99JY9|ARP3_MOUSE Actin-related protein 3 OS=Mus musculus OX=10090 GN=Actr3 PE=1 SV=3
Q80US4	Actin-related protein 5	Actr5	2253400	2626600	3056600	2854200	2422400	2531500	2591700	2831100	4256100	2790497	3187900	2608300	6087100	6351861	3472000	>sp|Q80US4|ARP5_MOUSE Actin-related protein 5 OS=Mus musculus OX=10090 GN=Actr5 PE=1 SV=3
P11031	Activated RNA polymerase II transcriptional coactivator p15	Sub1	81392000	72384000	95133000	60244000	87740000	78068000	78026000	78157000	86168000	102090000	87236000	81360000	107340000	72134000	98212000	>sp|P11031|TCP4_MOUSE Activated RNA polymerase II transcriptional coactivator p15 OS=Mus musculus OX=10090 GN=Sub1 PE=1 SV=3
Q9QXN3	Activating signal cointegrator 1	Trip4	10657000	11495000	16326000	11522000	11163000	13396000	15200000	12235000	18687000	14843000	10800000	12789000	13883000	12182000	17287000	>sp|Q9QXN3|TRIP4_MOUSE Activating signal cointegrator 1 OS=Mus musculus OX=10090 GN=Trip4 PE=1 SV=2
Q7TT18	Activating transcription factor 7-interacting protein 1	Atf7ip	2027400	1.7092e+06	3767200	2905100	2722600	2364300	2167000	2050600	2639800	2690400	2.70515e+06	2496100	3028900	3291700	2407400	>sp|Q7TT18|MCAF1_MOUSE Activating transcription factor 7-interacting protein 1 OS=Mus musculus OX=10090 GN=Atf7ip PE=1 SV=1
Q8BK64	Activator of 90 kDa heat shock protein ATPase homolog 1	Ahsa1	36911000	42765000	36323000	42490000	38032000	42203000	42676000	34036000	45628000	33959000	47333000	48996000	41334000	44743000	33640000	>sp|Q8BK64|AHSA1_MOUSE Activator of 90 kDa heat shock protein ATPase homolog 1 OS=Mus musculus OX=10090 GN=Ahsa1 PE=1 SV=2
Q9QYL7	Activator of basal transcription 1	Abt1	12080000	6023700	6.90724e+06	11643000	5374700	5544765	11042000	5949700	5355600	10362308	9905300	6163600	4628400	5282500	5990100	>sp|Q9QYL7|ABT1_MOUSE Activator of basal transcription 1 OS=Mus musculus OX=10090 GN=Abt1 PE=2 SV=1
Q5SSL4	Active breakpoint cluster region-related protein	Abr	7375800	6675000	6244300	5302100	5537200	6.22395e+06	6653400	6151700	7732200	6.43436e+06	6110800	5486100	6588000	4941900	6501800	>sp|Q5SSL4|ABR_MOUSE Active breakpoint cluster region-related protein OS=Mus musculus OX=10090 GN=Abr PE=1 SV=1
Q8C6B9	Active regulator of SIRT1	Rps19bp1	6089700	4691300	7311700	3731500	5170100	5345300	5909900	6876800	7844000	4651300	5450600	6026800	6128200	4844400	6042500	>sp|Q8C6B9|AROS_MOUSE Active regulator of SIRT1 OS=Mus musculus OX=10090 GN=Rps19bp1 PE=1 SV=1
Q9Z103	Activity-dependent neuroprotector homeobox protein	Adnp	5224300	7413600	4830300	6568500	5401700	5332300	7616700	6832300	4070000	6306100	7069600	6236100	4882900	12821000	6481000	>sp|Q9Z103|ADNP_MOUSE Activity-dependent neuroprotector homeobox protein OS=Mus musculus OX=10090 GN=Adnp PE=1 SV=2
Q8R146	Acylamino-acid-releasing enzyme	Apeh	7558100	10396000	12939000	10248000	13130000	11451000	11236000	10833000	14620000	10118000	8508200	11138000	10323000	8218200	10621000	>sp|Q8R146|APEH_MOUSE Acylamino-acid-releasing enzyme OS=Mus musculus OX=10090 GN=Apeh PE=1 SV=3
Q8K370	Acyl-CoA dehydrogenase family member 10	Acad10	12804000	10552000	10052000	14321000	10358000	15145000	18339000	9743900	10376000	8723200	11849000	10674000	11441000	16029000	4761300	>sp|Q8K370|ACD10_MOUSE Acyl-CoA dehydrogenase family member 10 OS=Mus musculus OX=10090 GN=Acad10 PE=1 SV=1
Q8JZN5	Acyl-CoA dehydrogenase family member 9, mitochondrial	Acad9	10833000	7159800	6655500	6775200	6757600	9174900	10787000	6705100	11100000	7388600	6464500	10808000	13875000	17265000	9205300	>sp|Q8JZN5|ACAD9_MOUSE Complex I assembly factor ACAD9, mitochondrial OS=Mus musculus OX=10090 GN=Acad9 PE=1 SV=2
Q5XG73	Acyl-CoA-binding domain-containing protein 5	Acbd5	32444000	34246000	38781000	30660000	44387000	28828000	34597000	38344000	38298000	32562000	29778000	39160000	28870000	24622000	35787000	>sp|Q5XG73|ACBD5_MOUSE Acyl-CoA-binding domain-containing protein 5 OS=Mus musculus OX=10090 GN=Acbd5 PE=1 SV=1
P31786	Acyl-CoA-binding protein	Dbi	336080000	334169984	385720000	350220000	424700000	422169984	356080000	366960000	370950016	472800000	353550016	335940000	356969984	305489984	453800000	>sp|P31786|ACBP_MOUSE Acyl-CoA-binding protein OS=Mus musculus OX=10090 GN=Dbi PE=1 SV=2
Q9CQR4	Acyl-coenzyme A thioesterase 13;Acyl-coenzyme A thioesterase 13, N-terminally processed	Acot13	10065000	9113600	10169000	9587300	12162000	8080400	7897900	12348000	10496000	10991000	11128000	11788000	8463600	8827500	11139000	>sp|Q9CQR4|ACO13_MOUSE Acyl-coenzyme A thioesterase 13 OS=Mus musculus OX=10090 GN=Acot13 PE=1 SV=1
Q9QYR9	Acyl-coenzyme A thioesterase 2, mitochondrial	Acot2	27414000	24618000	23119000	23510000	19669000	26088000	25090000	23672000	31555000	25611000	19929000	20910000	36986000	27615000	25990000	>sp|Q9QYR9|ACOT2_MOUSE Acyl-coenzyme A thioesterase 2, mitochondrial OS=Mus musculus OX=10090 GN=Acot2 PE=1 SV=2
Q9R0X4	Acyl-coenzyme A thioesterase 9, mitochondrial	Acot9	6919800	9843700	6565100	10323000	7279500	4861900	11209000	4422100	6105000	9660500	13835000	9580100	5765500	8521200	8187800	>sp|Q9R0X4|ACOT9_MOUSE Acyl-coenzyme A thioesterase 9, mitochondrial OS=Mus musculus OX=10090 GN=Acot9 PE=1 SV=1
Q9ESW4	Acylglycerol kinase, mitochondrial	Agk	6416000	6221900	4926200	6043400	5418400	5375600	5691400	3867300	4519600	7369100	4657000	4264600	5178400	7901600	5478300	>sp|Q9ESW4|AGK_MOUSE Acylglycerol kinase, mitochondrial OS=Mus musculus OX=10090 GN=Agk PE=1 SV=1
O35298	Acyloxyacyl hydrolase;Acyloxyacyl hydrolase large subunit;Acyloxyacyl hydrolase small subunit	Aoah	20817000	22868000	23449000	23412000	22843000	19685000	21556000	20775000	22945000	21577000	20577000	21799000	18646000	17037000	19700000	>sp|O35298|AOAH_MOUSE Acyloxyacyl hydrolase OS=Mus musculus OX=10090 GN=Aoah PE=1 SV=1
P56376	Acylphosphatase-1	Acyp1	13388000	16744000	12254000	12566000	15442000	19469000	15569000	11511000	18594000	13512000	11682000	12340000	13959000	16180000	15514000	>sp|P56376|ACYP1_MOUSE Acylphosphatase-1 OS=Mus musculus OX=10090 GN=Acyp1 PE=1 SV=2
P97823	Acyl-protein thioesterase 1	Lypla1	6911900	8969500	9405400	10040000	7810500	12635000	9349900	10036000	12503000	7523700	8796300	9544900	17826000	15975000	7874900	>sp|P97823|LYPA1_MOUSE Acyl-protein thioesterase 1 OS=Mus musculus OX=10090 GN=Lypla1 PE=1 SV=1
Q9WTL7	Acyl-protein thioesterase 2	Lypla2	22760000	27666000	24000000	21970000	24903000	27193000	24107000	27242000	23275000	29468000	21401000	27349000	25134000	19384000	27339000	>sp|Q9WTL7|LYPA2_MOUSE Acyl-protein thioesterase 2 OS=Mus musculus OX=10090 GN=Lypla2 PE=1 SV=1
Q8R0F8	Acylpyruvase FAHD1, mitochondrial	Fahd1	2719300	1594300	3179700	2487500	2129000	3892500	3089600	3404500	5630900	1799600	2431600	3014700	5783900	5756000	2934100	>sp|Q8R0F8|FAHD1_MOUSE Acylpyruvase FAHD1, mitochondrial OS=Mus musculus OX=10090 GN=Fahd1 PE=1 SV=2
Q64010	Adapter molecule crk	Crk	12511000	12815000	14590000	10378000	11499000	15238000	15118000	13681000	17261000	10835000	11852000	12367000	15365000	18386000	13429000	>sp|Q64010|CRK_MOUSE Adapter molecule crk OS=Mus musculus OX=10090 GN=Crk PE=1 SV=1
Q9CR95	Adaptin ear-binding coat-associated protein 1	Necap1	32639000	32518000	33381000	30014000	34429000	29030000	34161000	26786000	32555000	32379000	38549000	35447000	26328000	23235000	35227000	>sp|Q9CR95|NECP1_MOUSE Adaptin ear-binding coat-associated protein 1 OS=Mus musculus OX=10090 GN=Necap1 PE=1 SV=2
Q9D1J1	Adaptin ear-binding coat-associated protein 2	Necap2	30803000	34917000	35406000	31283000	32779000	31211000	31634000	36926000	33103000	37078000	35380000	34390000	26185000	20311000	33333000	>sp|Q9D1J1|NECP2_MOUSE Adaptin ear-binding coat-associated protein 2 OS=Mus musculus OX=10090 GN=Necap2 PE=1 SV=1
P08030	Adenine phosphoribosyltransferase	Aprt	291569984	298910016	270620000	286169984	285600000	392700000	274249984	292049984	352400000	215760000	252780000	253390000	468480000	382329984	231470000	>sp|P08030|APT_MOUSE Adenine phosphoribosyltransferase OS=Mus musculus OX=10090 GN=Aprt PE=1 SV=2
P55264	Adenosine kinase	Adk	37169000	38179000	39173000	40085000	41713000	38503000	37821000	32995000	33298000	38866000	38852000	39693000	38313000	31811000	40041000	>sp|P55264|ADK_MOUSE Adenosine kinase OS=Mus musculus OX=10090 GN=Adk PE=1 SV=2
P50247	Adenosylhomocysteinase	Ahcy	17752000	22675000	20275000	18893000	16287000	14651000	18936000	20492000	20368000	21162000	23099000	20552000	18210000	17546000	19491000	>sp|P50247|SAHH_MOUSE Adenosylhomocysteinase OS=Mus musculus OX=10090 GN=Ahcy PE=1 SV=3
Q9WTP6	Adenylate kinase 2, mitochondrial;Adenylate kinase 2, mitochondrial, N-terminally processed	Ak2	78475000	79886000	91283000	75672000	96656000	84946000	79697000	91062000	94897000	85958000	72123000	75915000	74398000	70836000	99588000	>sp|Q9WTP6|KAD2_MOUSE Adenylate kinase 2, mitochondrial OS=Mus musculus OX=10090 GN=Ak2 PE=1 SV=5
Q9WUR9	Adenylate kinase 4, mitochondrial	Ak4	10906000	9391500	8425900	10277000	5682900	5323900	8890300	7917209	7358000	7263100	5315600	7777400	5907600	4251400	7809900	>sp|Q9WUR9|KAD4_MOUSE Adenylate kinase 4, mitochondrial OS=Mus musculus OX=10090 GN=Ak4 PE=1 SV=1
Q9R0Y5	Adenylate kinase isoenzyme 1	Ak1	2189500	3255400	3904100	2911700	3657500	5320900	4688200	6219700	7737500	2303000	3001700	2903900	9246700	6933200	5270300	>sp|Q9R0Y5|KAD1_MOUSE Adenylate kinase isoenzyme 1 OS=Mus musculus OX=10090 GN=Ak1 PE=1 SV=1
P54822	Adenylosuccinate lyase	Adsl	14953000	16371000	14413000	13762000	18205000	13763000	14487000	14596000	16032000	15434000	13157000	16402000	16323000	15742000	15502000	>sp|P54822|PUR8_MOUSE Adenylosuccinate lyase OS=Mus musculus OX=10090 GN=Adsl PE=1 SV=2
P46664	Adenylosuccinate synthetase isozyme 2	Adss2	27949000	31583000	30150000	30987000	27457000	34125000	33340000	31463000	34421000	30887000	32671000	34575000	34898000	36425000	28771000	>sp|P46664|PURA2_MOUSE Adenylosuccinate synthetase isozyme 2 OS=Mus musculus OX=10090 GN=Adss2 PE=1 SV=2
P40124	Adenylyl cyclase-associated protein 1	Cap1	354900000	473400000	479000000	442950016	489320000	572609984	468340000	498140000	613249984	390350016	444350016	458620000	652259968	687670016	468280000	>sp|P40124|CAP1_MOUSE Adenylyl cyclase-associated protein 1 OS=Mus musculus OX=10090 GN=Cap1 PE=1 SV=4
Q60967	Adenylyl-sulfate kinase;Bifunctional 3'-phosphoadenosine 5'-phosphosulfate synthase 1;Sulfate adenylyltransferase	Papss1	4822100	4766900	5111200	5163500	4473500	5083700	5690900	9413200	5729300	3283500	3872900	4332100	7830100	5860300	3276500	>sp|Q60967|PAPS1_MOUSE Bifunctional 3'-phosphoadenosine 5'-phosphosulfate synthase 1 OS=Mus musculus OX=10090 GN=Papss1 PE=1 SV=1
P48962	ADP/ATP translocase 1	Slc25a4	51233000	37109000	27926000	25908000	26917000	28714000	27708000	25007000	39288000	19360000	8024800	48192000	39160000	33144000	27714000	>sp|P48962|ADT1_MOUSE ADP/ATP translocase 1 OS=Mus musculus OX=10090 GN=Slc25a4 PE=1 SV=4
P51881	ADP/ATP translocase 2;ADP/ATP translocase 2, N-terminally processed	Slc25a5	241460000	266560000	218240000	250850000	237320000	198920000	209870000	217880000	206420000	210160000	230220000	242750000	229130000	227710000	213210000	>sp|P51881|ADT2_MOUSE ADP/ATP translocase 2 OS=Mus musculus OX=10090 GN=Slc25a5 PE=1 SV=3
Q8BVU5	ADP-ribose pyrophosphatase, mitochondrial	Nudt9	11538000	13937000	7608700	11894000	7644600	5510500	9166200	6499900	7732000	12591000	9806500	9015400	6819400	4593100	8496900	>sp|Q8BVU5|NUDT9_MOUSE ADP-ribose pyrophosphatase, mitochondrial OS=Mus musculus OX=10090 GN=Nudt9 PE=1 SV=1
Q9EPJ9	ADP-ribosylation factor GTPase-activating protein 1	Arfgap1	6836600	8414300	9309600	5737900	6072600	6034700	6177500	9088200	9106200	7441600	7644500	8644100	7309600	10814000	7916000	>sp|Q9EPJ9|ARFG1_MOUSE ADP-ribosylation factor GTPase-activating protein 1 OS=Mus musculus OX=10090 GN=Arfgap1 PE=1 SV=2
Q99K28	ADP-ribosylation factor GTPase-activating protein 2	Arfgap2	15273000	12743000	13346000	11420000	10811000	11671000	13738000	10266000	13520000	15010000	12485000	15450000	14370000	10268000	14041000	>sp|Q99K28|ARFG2_MOUSE ADP-ribosylation factor GTPase-activating protein 2 OS=Mus musculus OX=10090 GN=Arfgap2 PE=1 SV=1
Q9D8S3	ADP-ribosylation factor GTPase-activating protein 3	Arfgap3	8342300	4285600	4779000	6239100	3906800	6111300	5831600	6174600	6160000	7333500	3830000	4524100	4406800	4998300	3824300	>sp|Q9D8S3|ARFG3_MOUSE ADP-ribosylation factor GTPase-activating protein 3 OS=Mus musculus OX=10090 GN=Arfgap3 PE=1 SV=2
Q8R0H9	ADP-ribosylation factor-binding protein GGA1	Gga1	24135000	20199000	20376000	18733000	20463000	23618000	18620000	23370000	22975000	19623000	18201000	19487000	31632000	20171000	24268000	>sp|Q8R0H9|GGA1_MOUSE ADP-ribosylation factor-binding protein GGA1 OS=Mus musculus OX=10090 GN=Gga1 PE=1 SV=1
Q6P5E6	ADP-ribosylation factor-binding protein GGA2	Gga2	316676	308530	351280	373800	294785	261910	517430	891310	284850	105861	166832	431000	740730	476470	391180	>sp|Q6P5E6|GGA2_MOUSE ADP-ribosylation factor-binding protein GGA2 OS=Mus musculus OX=10090 GN=Gga2 PE=1 SV=1
Q8BMI3	ADP-ribosylation factor-binding protein GGA3	Gga3	3173400	5989800	3452000	5191300	2232300	3579300	5353900	5909800	3915700	4197000	4.17301e+06	4238700	7089400	6415700	2672500	>sp|Q8BMI3|GGA3_MOUSE ADP-ribosylation factor-binding protein GGA3 OS=Mus musculus OX=10090 GN=Gga3 PE=1 SV=2
P61211	ADP-ribosylation factor-like protein 1	Arl1	239300	499660	434830	644430	523351	601974	599800	687770	643140	361360	398540	370560	658250	749490	389190	>sp|P61211|ARL1_MOUSE ADP-ribosylation factor-like protein 1 OS=Mus musculus OX=10090 GN=Arl1 PE=1 SV=1
Q9D0J4	ADP-ribosylation factor-like protein 2	Arl2	190740	326500	287300	285490	170500	589160	331190	557160	347330	254959	225550	281050	927260	571310	241170	>sp|Q9D0J4|ARL2_MOUSE ADP-ribosylation factor-like protein 2 OS=Mus musculus OX=10090 GN=Arl2 PE=1 SV=1
Q9WUL7	ADP-ribosylation factor-like protein 3	Arl3	18526000	16083000	19616000	17002000	20034000	16809000	16696000	16924000	21652000	20017000	19598000	15295000	15954000	13774000	19293000	>sp|Q9WUL7|ARL3_MOUSE ADP-ribosylation factor-like protein 3 OS=Mus musculus OX=10090 GN=Arl3 PE=1 SV=1
Q9JKX6	ADP-sugar pyrophosphatase	Nudt5	67432000	54729000	57401000	54943000	59929000	57480000	61373000	52832000	60689000	59513000	57186000	53789000	45572000	40705000	58433000	>sp|Q9JKX6|NUDT5_MOUSE ADP-sugar pyrophosphatase OS=Mus musculus OX=10090 GN=Nudt5 PE=1 SV=1
P46656	Adrenodoxin, mitochondrial	Fdx1	5170200	5290300	5272100	2766300	4842400	7745300	6539700	7469200	8563619	4012800	4821000	6032900	11448000	9435900	6301100	>sp|P46656|ADX_MOUSE Adrenodoxin, mitochondrial OS=Mus musculus OX=10090 GN=Fdx1 PE=1 SV=1
Q9CPW2	Adrenodoxin-like protein, mitochondrial	Fdx2	6736600	4601200	7790400	5716200	6751200	8500800	5462300	5821300	7387500	5694400	5229400	6428500	10134000	7388900	7379700	>sp|Q9CPW2|FDX2_MOUSE Ferredoxin-2, mitochondrial OS=Mus musculus OX=10090 GN=Fdx2 PE=1 SV=1
Q9QZQ1	Afadin	Afdn	1160999936	1702800000	1260099968	1156000000	1274300032	1173600000	1339200000	1363399936	1343699968	929129984	1244999936	1303000064	1461100032	1378200064	1422400000	>sp|Q9QZQ1|AFAD_MOUSE Afadin OS=Mus musculus OX=10090 GN=Afdn PE=1 SV=3
Q920A7	AFG3-like protein 1	Afg3l1	26272000	25443000	17853000	25214000	20880000	15033000	24814000	14898000	14227000	19760000	11424000	18894000	11551000	12076000	21428000	>sp|Q920A7|AFG31_MOUSE AFG3-like protein 1 OS=Mus musculus OX=10090 GN=Afg3l1 PE=1 SV=2
Q8JZQ2	AFG3-like protein 2	Afg3l2	10468000	13001000	12127000	13838000	17909000	13868000	12323000	12897000	13625000	9800500	13160000	14177000	14350000	15996000	16663000	>sp|Q8JZQ2|AFG32_MOUSE AFG3-like protein 2 OS=Mus musculus OX=10090 GN=Afg3l2 PE=1 SV=1
O08915	AH receptor-interacting protein	Aip	40427000	31253000	42368000	27268000	31976000	43217000	34579000	41920000	44360000	34166000	30150000	26949000	28677000	47602000	33839000	>sp|O08915|AIP_MOUSE AH receptor-interacting protein OS=Mus musculus OX=10090 GN=Aip PE=1 SV=1
Q9DBR0	A-kinase anchor protein 8	Akap8	14981000	14396000	12266000	11973000	12550000	11102000	11955000	15726000	14794000	14352000	11640000	7132800	13379000	10154000	7427200	>sp|Q9DBR0|AKAP8_MOUSE A-kinase anchor protein 8 OS=Mus musculus OX=10090 GN=Akap8 PE=1 SV=1
Q9R0L7	A-kinase anchor protein 8-like	Akap8l	2061100	2592900	2499000	2.19519e+06	2.13405e+06	2509800	3149600	2935000	3846500	2686900	2409100	3.04026e+06	2982000	4525000	2567300	>sp|Q9R0L7|AKP8L_MOUSE A-kinase anchor protein 8-like OS=Mus musculus OX=10090 GN=Akap8l PE=1 SV=1
P58742	Aladin	Aaas	1677400	3224000	2097600	2288500	2464400	2538400	1648700	2657700	2972900	1014000	1738900	2474400	2429900	5242000	2020800	>sp|P58742|AAAS_MOUSE Aladin OS=Mus musculus OX=10090 GN=Aaas PE=1 SV=1
Q8BGQ7	Alanine--tRNA ligase, cytoplasmic	Aars1	21762000	23170000	20427000	24431000	22370000	22571000	21346000	21225000	20007000	19631000	21388000	22762000	16622000	20652000	22675000	>sp|Q8BGQ7|SYAC_MOUSE Alanine--tRNA ligase, cytoplasmic OS=Mus musculus OX=10090 GN=Aars1 PE=1 SV=1
Q3THG9	Alanyl-tRNA editing protein Aarsd1	Aarsd1	6371400	7173000	5400900	6428000	7665600	4411700	7607700	6033100	5361000	4679900	7621700	6695500	5158000	3813500	5636700	>sp|Q3THG9|AASD1_MOUSE Alanyl-tRNA editing protein Aarsd1 OS=Mus musculus OX=10090 GN=Aarsd1 PE=1 SV=2
Q9JII6	Alcohol dehydrogenase [NADP(+)]	Akr1a1	282609984	319910016	332110016	295710016	325169984	344510016	306230016	334880000	374980000	343729984	273240000	293630016	326070016	338990016	364860000	>sp|Q9JII6|AK1A1_MOUSE Aldo-keto reductase family 1 member A1 OS=Mus musculus OX=10090 GN=Akr1a1 PE=1 SV=3
P28474	Alcohol dehydrogenase class-3	Adh5	46725000	59202000	56559000	56015000	62320000	69486000	66821000	66049000	71904000	40910000	55616000	64310000	79802000	75535000	51938000	>sp|P28474|ADHX_MOUSE Alcohol dehydrogenase class-3 OS=Mus musculus OX=10090 GN=Adh5 PE=1 SV=3
Q571I9	Aldehyde dehydrogenase family 16 member A1	Aldh16a1	574090	790120	825390	695800	663480	962810	646940	954730	1002400	105161	225963	539580	1033100	1098900	680920	>sp|Q571I9|A16A1_MOUSE Aldehyde dehydrogenase family 16 member A1 OS=Mus musculus OX=10090 GN=Aldh16a1 PE=1 SV=2
Q9CZS1	Aldehyde dehydrogenase X, mitochondrial	Aldh1b1	8977700	9734200	13893000	11038000	9416200	8592900	8241600	8310600	11780000	8388600	8728400	10797000	8729700	7886900	9413200	>sp|Q9CZS1|AL1B1_MOUSE Aldehyde dehydrogenase X, mitochondrial OS=Mus musculus OX=10090 GN=Aldh1b1 PE=1 SV=1
P47738	Aldehyde dehydrogenase, mitochondrial	Aldh2	213510000	216800000	225370000	219410000	224070000	246710000	230520000	237770000	242350000	210690000	213540000	248470000	267300000	225000000	224340000	>sp|P47738|ALDH2_MOUSE Aldehyde dehydrogenase, mitochondrial OS=Mus musculus OX=10090 GN=Aldh2 PE=1 SV=1
Q8VC28	Aldo-keto reductase family 1 member C13	Akr1c13	35231000	43610000	45918000	41685000	42215000	47611000	47155000	49383000	51511000	43148000	42409000	42682000	60608000	68387000	45734000	>sp|Q8VC28|AK1CD_MOUSE Aldo-keto reductase family 1 member C13 OS=Mus musculus OX=10090 GN=Akr1c13 PE=1 SV=2
Q8K157	Aldose 1-epimerase	Galm	1980900	2.68843e+06	2129100	3154500	3049600	4043300	2693700	2983900	3489900	998650	7980.08	2503000	4269100	5847500	3120900	>sp|Q8K157|GALM_MOUSE Galactose mutarotase OS=Mus musculus OX=10090 GN=Galm PE=1 SV=1
P45376	Aldose reductase	Akr1b1	117010000	136780000	116840000	137830000	130470000	129700000	120070000	109760000	116660000	97010000	131570000	139710000	133190000	108510000	108000000	>sp|P45376|ALDR_MOUSE Aldo-keto reductase family 1 member B1 OS=Mus musculus OX=10090 GN=Akr1b1 PE=1 SV=3
P21300	Aldose reductase-related protein 1	Akr1b7	4539700	5733300	5540200	4526900	4867600	5997600	5987300	5580500	6126200	4668700	5991000	6836000	4395800	5021300	4910100	>sp|P21300|ALD1_MOUSE Aldo-keto reductase family 1 member B7 OS=Mus musculus OX=10090 GN=Akr1b7 PE=1 SV=4
P45377	Aldose reductase-related protein 2	Akr1b8	44983000	53538000	48768000	43003000	44990000	43967000	45196000	37721000	45698000	40781000	45808000	48854000	39898000	34727000	40790000	>sp|P45377|ALD2_MOUSE Aldose reductase-related protein 2 OS=Mus musculus OX=10090 GN=Akr1b8 PE=1 SV=2
Q8C0I1	Alkyldihydroxyacetonephosphate synthase, peroxisomal	Agps	9589900	9752500	12292000	8591000	13484000	11131000	8055200	7992800	6649100	10640000	8396400	10761000	10180000	14599000	10477000	>sp|Q8C0I1|ADAS_MOUSE Alkyldihydroxyacetonephosphate synthase, peroxisomal OS=Mus musculus OX=10090 GN=Agps PE=1 SV=1
Q3TB92	Allergin-1	Milr1	5843200	8244600	4260400	3956600	6.32926e+06	2614500	6160800	2.35024e+06	1666500	4177700	3393200	5413200	3662800	4109100	7040700	>sp|Q3TB92|MILR1_MOUSE Allergin-1 OS=Mus musculus OX=10090 GN=Milr1 PE=1 SV=2
O70200	Allograft inflammatory factor 1	Aif1	102550000	80129000	72489000	74468000	48645000	60903000	82636000	64408000	44824000	95372000	102490000	95910000	64190000	46812000	70110000	>sp|O70200|AIF1_MOUSE Allograft inflammatory factor 1 OS=Mus musculus OX=10090 GN=Aif1 PE=1 SV=1
Q8K4F5	Alpha/beta hydrolase domain-containing protein 11	Abhd11	2319500	5951900	4803200	4249100	1907300	8829100	4449300	8747200	7457400	1584900	4885500	3980500	10009000	9943900	3574100	>sp|Q8K4F5|ABHDB_MOUSE Protein ABHD11 OS=Mus musculus OX=10090 GN=Abhd11 PE=1 SV=1
Q8VCR7	Alpha/beta hydrolase domain-containing protein 14B	Abhd14b	4230900	4327500	4335000	4966500	4160700	4999700	4705300	3871100	5452900	3855500	5222900	4847800	3290000	3642700	4204800	>sp|Q8VCR7|ABHEB_MOUSE Protein ABHD14B OS=Mus musculus OX=10090 GN=Abhd14b PE=1 SV=1
P55302	Alpha-2-macroglobulin receptor-associated protein	Lrpap1	52577000	50753000	50524000	47000000	59471000	52597000	59799000	52307000	62648000	81340000	60692000	54525000	64783000	68518000	64472000	>sp|P55302|AMRP_MOUSE Alpha-2-macroglobulin receptor-associated protein OS=Mus musculus OX=10090 GN=Lrpap1 PE=1 SV=1
Q7TPR4	Alpha-actinin-1	Actn1	8754400	12573000	11410000	10922000	9820400	13525000	10717000	11730000	14378000	7903100	11408000	14935000	16542000	21197000	11824000	>sp|Q7TPR4|ACTN1_MOUSE Alpha-actinin-1 OS=Mus musculus OX=10090 GN=Actn1 PE=1 SV=1
P57780	Alpha-actinin-4	Actn4	77718000	99075000	93402000	89844000	88983000	86241000	99509000	90110000	87712000	81972000	95871000	103290000	99449000	80822000	100020000	>sp|P57780|ACTN4_MOUSE Alpha-actinin-4 OS=Mus musculus OX=10090 GN=Actn4 PE=1 SV=1
P61164	Alpha-centractin	Actr1a	49289000	41142000	48199000	44556000	58259000	56351000	48280000	50933000	57509000	49945000	52143000	44161000	53430000	52706000	51698000	>sp|P61164|ACTZ_MOUSE Alpha-centractin OS=Mus musculus OX=10090 GN=Actr1a PE=1 SV=1
P60840	Alpha-endosulfine	Ensa	2.38933e+06	3664900	2879300	4304700	5335000	4291500	4322705	4407000	4226500	7055200	5145900	2531400	3295600	8.23569e+06	7072400	>sp|P60840|ENSA_MOUSE Alpha-endosulfine OS=Mus musculus OX=10090 GN=Ensa PE=1 SV=1
P17182	Alpha-enolase	Eno1	1182000000	1036499968	1260899968	1131399936	1287500032	1319500032	1194700032	1337200000	1411600000	1249900032	1082400000	1134300032	1313100032	1315900032	1487200000	>sp|P17182|ENOA_MOUSE Alpha-enolase OS=Mus musculus OX=10090 GN=Eno1 PE=1 SV=3
P51569	Alpha-galactosidase A	Gla	9210800	16892000	12114000	11482000	10485000	10524000	13705000	12503000	14692000	10779000	12641000	12959000	10515000	8656700	11308000	>sp|P51569|AGAL_MOUSE Alpha-galactosidase A OS=Mus musculus OX=10090 GN=Gla PE=1 SV=1
Q8K1E6	Alpha-ketoglutarate-dependent dioxygenase alkB homolog 3	Alkbh3	2570300	4903400	4942500	3704000	4119500	5333400	4420600	5118100	6412500	4161900	4639800	4605900	6064500	7688200	5098900	>sp|Q8K1E6|ALKB3_MOUSE Alpha-ketoglutarate-dependent dioxygenase alkB homolog 3 OS=Mus musculus OX=10090 GN=Alkbh3 PE=1 SV=1
Q9D6Z0	Alpha-ketoglutarate-dependent dioxygenase alkB homolog 7, mitochondrial	Alkbh7	1396500	1803800	2621500	2069200	1661900	3540100	2220200	3331000	3693200	1258500	1628600	1597000	3528500	4616500	2247800	>sp|Q9D6Z0|ALKB7_MOUSE Alpha-ketoglutarate-dependent dioxygenase alkB homolog 7, mitochondrial OS=Mus musculus OX=10090 GN=Alkbh7 PE=1 SV=1
Q8BGW1	Alpha-ketoglutarate-dependent dioxygenase FTO	Fto	11544000	10812000	10586000	9082000	10700000	12178000	11283000	10761000	7482100	9566100	7578300	9640200	16199000	13098000	8031000	>sp|Q8BGW1|FTO_MOUSE Alpha-ketoglutarate-dependent dioxygenase FTO OS=Mus musculus OX=10090 GN=Fto PE=1 SV=1
Q9QWR8	Alpha-N-acetylgalactosaminidase	Naga	6965300	8339000	6857700	7762700	8933900	5234600	6927200	7265300	5591400	11941000	9854100	6209300	8766000	4284100	8362000	>sp|Q9QWR8|NAGAB_MOUSE Alpha-N-acetylgalactosaminidase OS=Mus musculus OX=10090 GN=Naga PE=1 SV=2
Q9DB05	Alpha-soluble NSF attachment protein	Napa	31628000	49236000	39598000	40201000	42226000	42488000	41977000	32989000	36559000	36633000	47473000	53298000	43860000	38716000	36795000	>sp|Q9DB05|SNAA_MOUSE Alpha-soluble NSF attachment protein OS=Mus musculus OX=10090 GN=Napa PE=1 SV=1
Q6PAM1	Alpha-taxilin	Txlna	1888800	3954900	2338200	2484000	1926100	5006300	3293500	5198000	4304800	2913600	2449300	3127800	5675300	5988800	1610500	>sp|Q6PAM1|TXLNA_MOUSE Alpha-taxilin OS=Mus musculus OX=10090 GN=Txlna PE=1 SV=1
Q920R0	Alsin	Als2	20628814	76833000	123020000	66393000	100700000	113650000	67367000	60928000	167380000	112790000	35654000	28579202	94726544	89871952	105070000	>sp|Q920R0|ALS2_MOUSE Alsin OS=Mus musculus OX=10090 GN=Als2 PE=1 SV=3
Q8CIH9	Amidophosphoribosyltransferase	Ppat	7664200	7630000	6316800	7190400	10113000	7654400	4.08881e+06	6459300	5926500	6825400	6914500	6837500	6309800	5595100	6076300	>tr|Q8CIH9|Q8CIH9_MOUSE Amidophosphoribosyltransferase OS=Mus musculus OX=10090 GN=Ppat PE=1 SV=1
P31230	Aminoacyl tRNA synthase complex-interacting multifunctional protein 1;Endothelial monocyte-activating polypeptide 2	Aimp1	48263000	48934000	48392000	45048000	52405000	49554000	50647000	58097000	54237000	54545000	47890000	46908000	51225000	47186000	63610000	>sp|P31230|AIMP1_MOUSE Aminoacyl tRNA synthase complex-interacting multifunctional protein 1 OS=Mus musculus OX=10090 GN=Aimp1 PE=1 SV=2
Q8R010	Aminoacyl tRNA synthase complex-interacting multifunctional protein 2	Aimp2	8653900	8337000	8576400	9986100	9677400	12493000	8146500	9193900	11186000	7262600	8495000	8811800	17223000	16222000	9896300	>sp|Q8R010|AIMP2_MOUSE Aminoacyl tRNA synthase complex-interacting multifunctional protein 2 OS=Mus musculus OX=10090 GN=Aimp2 PE=1 SV=2
Q99JW2	Aminoacylase-1	Acy1	4675200	7195400	6892500	5739200	5910900	12062000	7369500	8968800	12314000	5722400	5896300	7755400	13119000	11343000	9094900	>sp|Q99JW2|ACY1_MOUSE Aminoacylase-1 OS=Mus musculus OX=10090 GN=Acy1 PE=1 SV=1
Q8VCT3	Aminopeptidase B	Rnpep	240300000	384880000	409910016	379729984	396540000	438950016	344750016	315129984	496320000	269590016	421449984	414710016	366329984	590929984	385089984	>sp|Q8VCT3|AMPB_MOUSE Aminopeptidase B OS=Mus musculus OX=10090 GN=Rnpep PE=1 SV=2
Q9DBT5	AMP deaminase 2	Ampd2	27110000	19570000	18638000	22250000	22042000	19770000	21802000	19837000	17587000	9301600	30192000	19761000	21842000	15776000	20435000	>sp|Q9DBT5|AMPD2_MOUSE AMP deaminase 2 OS=Mus musculus OX=10090 GN=Ampd2 PE=1 SV=1
O08739	AMP deaminase 3	Ampd3	17609000	20159000	15379000	17256000	16070000	11112000	17656000	16478000	8397600	17865000	23524000	21255000	11821000	12593000	22564000	>sp|O08739|AMPD3_MOUSE AMP deaminase 3 OS=Mus musculus OX=10090 GN=Ampd3 PE=1 SV=2
Q76N33	AMSH-like protease	Stambpl1	235950000	153300000	179850000	142350000	201330000	155980000	130520000	158480000	192770000	70800408	55233256	189200000	131750000	141420000	161270000	>sp|Q76N33|STALP_MOUSE AMSH-like protease OS=Mus musculus OX=10090 GN=Stambpl1 PE=1 SV=1
Q8R5A3	Amyloid beta A4 precursor protein-binding family B member 1-interacting protein	Apbb1ip	23933000	30828000	27582000	24576000	25115000	29455000	27008000	29152000	28755000	24597000	29993000	31291000	28599000	27498000	27626000	>sp|Q8R5A3|AB1IP_MOUSE Amyloid beta A4 precursor protein-binding family B member 1-interacting protein OS=Mus musculus OX=10090 GN=Apbb1ip PE=1 SV=2
P12023	Amyloid beta A4 protein;Beta-amyloid protein 40;Beta-amyloid protein 42;C31;C80;C83;C99;Gamma-secretase C-terminal fragment 50;Gamma-secretase C-terminal fragment 57;Gamma-secretase C-terminal fragment 59;N-APP;P3(40);P3(42);Soluble APP-alpha;Soluble APP-beta	App	7849000	11096000	7720100	8353100	8301600	8271700	5915100	7217000	6700000	7201600	8679600	10127000	6844300	6628400	8876800	>sp|P12023|A4_MOUSE Amyloid-beta precursor protein OS=Mus musculus OX=10090 GN=App PE=1 SV=3
Q8BFR6	AN1-type zinc finger protein 1	Zfand1	10664000	10209000	9502500	5796500	6910600	7138300	9163100	10023000	6313200	11677000	7774900	6793400	7201700	4904200	8625800	>sp|Q8BFR6|ZFAN1_MOUSE AN1-type zinc finger protein 1 OS=Mus musculus OX=10090 GN=Zfand1 PE=1 SV=1
Q8WTY4	Anamorsin	Ciapin1	14102000	12324000	15012000	13853000	16066000	13586000	12622000	11151000	13062000	16683000	13963000	13050000	12669000	19226000	13504000	>sp|Q8WTY4|CPIN1_MOUSE Anamorsin OS=Mus musculus OX=10090 GN=Ciapin1 PE=1 SV=1
P13808	Anion exchange protein 2	Slc4a2	2957200	4185100	5367100	3424200	5554700	4735500	3147700	6697200	6697600	5643300	5456843	5437800	7004900	7978300	4791300	>sp|P13808|B3A2_MOUSE Anion exchange protein 2 OS=Mus musculus OX=10090 GN=Slc4a2 PE=1 SV=1
Q9EP71	Ankycorbin	Rai14	2226300	2058100	2570000	2214300	2185200	2.1922e+06	1889800	2447100	2527600	2373100	2457500	2433700	2.43544e+06	3005500	2459600	>sp|Q9EP71|RAI14_MOUSE Ankycorbin OS=Mus musculus OX=10090 GN=Rai14 PE=1 SV=1
Q6P1H6	Ankyrin repeat and LEM domain-containing protein 2	Ankle2	2779700	2678800	2125800	2766300	2122700	2430300	1.62913e+06	2591500	2211800	2936900	3.08686e+06	2805300	2014100	3295900	2086600	>sp|Q6P1H6|ANKL2_MOUSE Ankyrin repeat and LEM domain-containing protein 2 OS=Mus musculus OX=10090 GN=Ankle2 PE=1 SV=2
P59672	Ankyrin repeat and SAM domain-containing protein 1A	Anks1a	4904400	4186200	5527300	4.14261e+06	6073700	3828500	4752500	3723600	4704361	5324400	4828100	4233900	1823800	3030600	2.85846e+06	>sp|P59672|ANS1A_MOUSE Ankyrin repeat and SAM domain-containing protein 1A OS=Mus musculus OX=10090 GN=Anks1a PE=1 SV=3
Q80UU1	Ankyrin repeat and zinc finger domain-containing protein 1	Ankzf1	1936000	1734900	2076800	1863600	1966300	2525200	1511400	1998400	3630700	1191400	1403100	2007800	1833500	2769200	1538600	>sp|Q80UU1|ANKZ1_MOUSE Ankyrin repeat and zinc finger domain-containing protein 1 OS=Mus musculus OX=10090 GN=Ankzf1 PE=1 SV=2
Q8C0J6	Ankyrin repeat domain-containing protein SOWAHC	Sowahc	293800	293360	493710	371230	539908	726560	622130	1049300	1023400	278170	312230	495950	802360	1269200	471330	>sp|Q8C0J6|SWAHC_MOUSE Ankyrin repeat domain-containing protein SOWAHC OS=Mus musculus OX=10090 GN=Sowahc PE=1 SV=2
P10107	Annexin A1	Anxa1	430830016	412649984	474270016	395980000	425409984	468580000	431000000	497000000	520409984	419400000	433860000	411860000	482100000	475740000	468700000	>sp|P10107|ANXA1_MOUSE Annexin A1 OS=Mus musculus OX=10090 GN=Anxa1 PE=1 SV=2
P97384	Annexin A11	Anxa11	15001000	22857000	17435000	17384000	15260000	16968000	18345000	16759000	16875000	12659000	19511000	20734000	16454000	15064000	14470000	>sp|P97384|ANX11_MOUSE Annexin A11 OS=Mus musculus OX=10090 GN=Anxa11 PE=1 SV=2
P07356	Annexin A2	Anxa2	733619968	1018000000	896140032	974880000	1027000000	1015699968	945160000	916259968	1071000000	707990016	1083200000	1035200000	1180199936	1103200000	873640000	>sp|P07356|ANXA2_MOUSE Annexin A2 OS=Mus musculus OX=10090 GN=Anxa2 PE=1 SV=2
O35639	Annexin A3	Anxa3	116300000	128510000	124610000	144420000	153980000	149970000	129460000	127250000	131120000	108290000	125200000	134150000	111540000	111640000	117810000	>sp|O35639|ANXA3_MOUSE Annexin A3 OS=Mus musculus OX=10090 GN=Anxa3 PE=1 SV=4
P97429	Annexin A4	Anxa4	269809984	282070016	250430000	283790016	292529984	304630016	277230016	257040000	294220000	234410000	286720000	322430016	338430016	371910016	246970000	>sp|P97429|ANXA4_MOUSE Annexin A4 OS=Mus musculus OX=10090 GN=Anxa4 PE=1 SV=4
P48036	Annexin A5	Anxa5	152420000	182930000	173040000	181630000	159380000	190080000	182860000	177160000	201290000	156020000	192530000	188310000	184730000	174910000	176350000	>sp|P48036|ANXA5_MOUSE Annexin A5 OS=Mus musculus OX=10090 GN=Anxa5 PE=1 SV=1
P14824	Annexin A6	Anxa6	38642000	46754000	40882000	42167000	43055000	44552000	44441000	40827000	43267000	37342000	47269000	48922000	47623000	54021000	41860000	>sp|P14824|ANXA6_MOUSE Annexin A6 OS=Mus musculus OX=10090 GN=Anxa6 PE=1 SV=3
Q07076	Annexin A7	Anxa7	11391000	10704000	10943000	11002000	11798000	13737000	13533000	11971000	14028000	12950000	13179000	15519000	18712000	15919000	13759000	>sp|Q07076|ANXA7_MOUSE Annexin A7 OS=Mus musculus OX=10090 GN=Anxa7 PE=1 SV=2
P36371	Antigen peptide transporter 2	Tap2	2128400	3944800	4709900	4587000	3209800	5002600	4466400	5.2012e+06	5293700	422362	613249	4527400	5264600	5416500	6.97338e+06	>sp|P36371|TAP2_MOUSE Antigen peptide transporter 2 OS=Mus musculus OX=10090 GN=Tap2 PE=1 SV=1
P32261	Antithrombin-III	Serpinc1	13522000	10505000	7878400	14864000	9679800	8225700	9795700	8130100	9133600	7689800	7409500	7536400	7564300	10173000	8149700	>sp|P32261|ANT3_MOUSE Antithrombin-III OS=Mus musculus OX=10090 GN=Serpinc1 PE=1 SV=1
O35643	AP-1 complex subunit beta-1	Ap1b1	2806800	4679500	5758400	4484400	5437500	8638200	4964700	5674700	9311700	3005800	3980200	6745900	10977000	11081000	5527500	>sp|O35643|AP1B1_MOUSE AP-1 complex subunit beta-1 OS=Mus musculus OX=10090 GN=Ap1b1 PE=1 SV=2
P22892	AP-1 complex subunit gamma-1	Ap1g1	2530100	2845200	2369800	3305600	3106900	3707200	2964400	2510200	4687100	3036800	2053000	2823900	5370400	5485000	4861200	>sp|P22892|AP1G1_MOUSE AP-1 complex subunit gamma-1 OS=Mus musculus OX=10090 GN=Ap1g1 PE=1 SV=3
P35585	AP-1 complex subunit mu-1	Ap1m1	9684800	8982600	8587200	10760000	9397700	7523100	8649000	8717100	8889400	9001100	8858600	8615800	7812700	6283400	9503600	>sp|P35585|AP1M1_MOUSE AP-1 complex subunit mu-1 OS=Mus musculus OX=10090 GN=Ap1m1 PE=1 SV=3
P61967	AP-1 complex subunit sigma-1A	Ap1s1	3.2177e+06	3195200	2456000	2885100	3362900	3.23074e+06	2860100	2540500	2461097	217637	714900	2944800	2856000	2089700	2722300	>sp|P61967|AP1S1_MOUSE AP-1 complex subunit sigma-1A OS=Mus musculus OX=10090 GN=Ap1s1 PE=1 SV=1
P17426	AP-2 complex subunit alpha-1	Ap2a1	16335000	16534000	18924000	15458000	16202000	16761000	16581000	14946000	20404000	10438000	13888000	16247000	20234000	17622000	16000000	>sp|P17426|AP2A1_MOUSE AP-2 complex subunit alpha-1 OS=Mus musculus OX=10090 GN=Ap2a1 PE=1 SV=1
P17427	AP-2 complex subunit alpha-2	Ap2a2	7757300	10293000	8732400	9757300	8912500	12943000	9846200	9690600	12502000	8123300	8557100	11222000	17839000	15169000	10073000	>sp|P17427|AP2A2_MOUSE AP-2 complex subunit alpha-2 OS=Mus musculus OX=10090 GN=Ap2a2 PE=1 SV=2
Q9DBG3	AP-2 complex subunit beta	Ap2b1	8469800	13082000	10476000	10403000	8702000	10349000	13179000	11917000	12653000	11794000	12215000	16174000	17089000	16739000	11300000	>sp|Q9DBG3|AP2B1_MOUSE AP-2 complex subunit beta OS=Mus musculus OX=10090 GN=Ap2b1 PE=1 SV=1
P84091	AP-2 complex subunit mu	Ap2m1	38043000	41531000	32492000	50031000	40353000	42792000	35811000	31630000	36396000	31927000	45205000	44629000	41847000	45814000	32725000	>sp|P84091|AP2M1_MOUSE AP-2 complex subunit mu OS=Mus musculus OX=10090 GN=Ap2m1 PE=1 SV=1
Q3UHJ0	AP2-associated protein kinase 1	Aak1	14117000	13950000	18197000	14631000	17125000	14301000	15726000	13958000	17537000	18650000	14257000	12477000	11227000	10301000	16064000	>sp|Q3UHJ0|AAK1_MOUSE AP2-associated protein kinase 1 OS=Mus musculus OX=10090 GN=Aak1 PE=1 SV=2
Q9Z1T1	AP-3 complex subunit beta-1	Ap3b1	21693000	21919000	18605000	24991000	23124000	22817000	19475000	15150000	23096000	19308000	21673000	24309000	19763000	35944000	19901000	>sp|Q9Z1T1|AP3B1_MOUSE AP-3 complex subunit beta-1 OS=Mus musculus OX=10090 GN=Ap3b1 PE=1 SV=2
O54774	AP-3 complex subunit delta-1	Ap3d1	18058000	20515000	19700000	17435000	20317000	20659000	20114000	16997000	24069000	18947000	15054000	20257000	28590000	23935000	19734000	>sp|O54774|AP3D1_MOUSE AP-3 complex subunit delta-1 OS=Mus musculus OX=10090 GN=Ap3d1 PE=1 SV=1
Q9JKC8	AP-3 complex subunit mu-1	Ap3m1	2598300	4691100	1944600	3273400	3672100	3383653	4031639	2010800	2021000	2908100	3499100	4166900	3454100	2103200	3472700	>sp|Q9JKC8|AP3M1_MOUSE AP-3 complex subunit mu-1 OS=Mus musculus OX=10090 GN=Ap3m1 PE=1 SV=1
Q9DCR2	AP-3 complex subunit sigma-1	Ap3s1	17359000	12823000	13571000	16450000	14937000	16774000	14876000	15997000	12601000	14315000	13444000	11361000	20837000	19672000	14257000	>sp|Q9DCR2|AP3S1_MOUSE AP-3 complex subunit sigma-1 OS=Mus musculus OX=10090 GN=Ap3s1 PE=1 SV=2
Q8VBT6	Apolipoprotein B receptor	Apobr	15685000	15658000	17162000	11390000	15837000	14663000	12747000	17714000	12358000	14378000	12743000	13644000	16667000	12856000	17155000	>sp|Q8VBT6|APOBR_MOUSE Apolipoprotein B receptor OS=Mus musculus OX=10090 GN=Apobr PE=1 SV=1
Q9DCZ4	Apolipoprotein O	Apoo	4404200	6760500	7183700	6621500	7777500	6493700	7549900	6892900	11203000	5645000	8072500	9507700	7586300	6275000	7.82235e+06	>sp|Q9DCZ4|MIC26_MOUSE MICOS complex subunit Mic26 OS=Mus musculus OX=10090 GN=Apoo PE=1 SV=2
O35841	Apoptosis inhibitor 5	Api5	36326000	39514000	37037000	38810000	44816000	36443000	42795000	29529000	30471000	32191000	36501000	39650000	39865000	26564000	38156000	>sp|O35841|API5_MOUSE Apoptosis inhibitor 5 OS=Mus musculus OX=10090 GN=Api5 PE=1 SV=2
Q07813	Apoptosis regulator BAX	Bax	73972000	81324000	86500000	66327000	76968000	63904000	82444000	88835000	67381000	78267000	61633000	79594000	79977000	73551000	83689000	>sp|Q07813|BAX_MOUSE Apoptosis regulator BAX OS=Mus musculus OX=10090 GN=Bax PE=1 SV=1
Q9EPB4	Apoptosis-associated speck-like protein containing a CARD	Pycard	25243000	33293000	39149000	35666000	37132000	54606000	46919000	48952000	61050000	29103000	33802000	39343000	66032000	71229000	44367000	>sp|Q9EPB4|ASC_MOUSE Apoptosis-associated speck-like protein containing a CARD OS=Mus musculus OX=10090 GN=Pycard PE=1 SV=1
Q9Z0X1	Apoptosis-inducing factor 1, mitochondrial	Aifm1	49006000	52101000	49592000	51592000	53033000	57416000	46627000	47685000	57787000	42966000	52620000	54527000	56318000	59607000	47044000	>sp|Q9Z0X1|AIFM1_MOUSE Apoptosis-inducing factor 1, mitochondrial OS=Mus musculus OX=10090 GN=Aifm1 PE=1 SV=1
Q9JIX8	Apoptotic chromatin condensation inducer in the nucleus	Acin1	27898000	28227000	27663000	24890000	26929000	25426000	28782000	27272000	26061000	29872000	26368000	27943000	25147000	21930000	28764000	>sp|Q9JIX8|ACINU_MOUSE Apoptotic chromatin condensation inducer in the nucleus OS=Mus musculus OX=10090 GN=Acin1 PE=1 SV=3
Q68FF6	ARF GTPase-activating protein GIT1	Git1	11444000	13441000	12511000	9972100	9889100	12616000	11910000	11985000	14234000	11446000	13701000	9588800	17093000	11484000	11717000	>sp|Q68FF6|GIT1_MOUSE ARF GTPase-activating protein GIT1 OS=Mus musculus OX=10090 GN=Git1 PE=1 SV=1
Q9JLQ2	ARF GTPase-activating protein GIT2	Git2	15607000	12555000	15014000	11978000	13093000	15472000	12026000	14308000	15038000	14601000	13880000	14970000	15395000	14468000	16820000	>sp|Q9JLQ2|GIT2_MOUSE ARF GTPase-activating protein GIT2 OS=Mus musculus OX=10090 GN=Git2 PE=1 SV=2
Q8K2K6	Arf-GAP domain and FG repeat-containing protein 1	Agfg1	62600000	66435000	64685000	56174000	50420000	62540000	68007000	18242000	59092000	63554000	75658000	73253000	59270000	54185000	72027000	>sp|Q8K2K6|AGFG1_MOUSE Arf-GAP domain and FG repeat-containing protein 1 OS=Mus musculus OX=10090 GN=Agfg1 PE=1 SV=2
Q80WC7	Arf-GAP domain and FG repeat-containing protein 2	Agfg2	11925000	10913000	12265000	12207000	12316000	14688000	12027000	12490000	13816000	13058000	12628000	10879000	13191000	14016000	12462000	>sp|Q80WC7|AGFG2_MOUSE Arf-GAP domain and FG repeat-containing protein 2 OS=Mus musculus OX=10090 GN=Agfg2 PE=1 SV=1
Q6ZQK5	Arf-GAP with coiled-coil, ANK repeat and PH domain-containing protein 2	Acap2	8515900	4932700	3404300	6933900	4484300	6411200	4223900	4134900	5595700	3309900	7039900	3450400	9958200	9219300	4905600	>sp|Q6ZQK5|ACAP2_MOUSE Arf-GAP with coiled-coil, ANK repeat and PH domain-containing protein 2 OS=Mus musculus OX=10090 GN=Acap2 PE=1 SV=2
Q4LDD4	Arf-GAP with Rho-GAP domain, ANK repeat and PH domain-containing protein 1	Arap1	19463000	17593000	19688000	16933000	16035000	20235000	17373000	15645000	23393000	17154000	17301000	18933000	23135000	21411000	18519000	>sp|Q4LDD4|ARAP1_MOUSE Arf-GAP with Rho-GAP domain, ANK repeat and PH domain-containing protein 1 OS=Mus musculus OX=10090 GN=Arap1 PE=1 SV=2
Q8R5G7	Arf-GAP with Rho-GAP domain, ANK repeat and PH domain-containing protein 3	Arap3	589214	507640	567660	511680	483220	695220	840120	797480	612980	25735.8	31564.9	4029.95	449150	672338	668560	>sp|Q8R5G7|ARAP3_MOUSE Arf-GAP with Rho-GAP domain, ANK repeat and PH domain-containing protein 3 OS=Mus musculus OX=10090 GN=Arap3 PE=1 SV=3
Q9QWY8	Arf-GAP with SH3 domain, ANK repeat and PH domain-containing protein 1	Asap1	8568100	7219800	5224900	7430200	5259200	4780300	7128700	5158300	7402200	6593000	8758300	6156800	6350400	3015200	6358900	>sp|Q9QWY8|ASAP1_MOUSE Arf-GAP with SH3 domain, ANK repeat and PH domain-containing protein 1 OS=Mus musculus OX=10090 GN=Asap1 PE=1 SV=2
Q61176	Arginase-1	Arg1	67854000	33696000	67293000	47631000	77509000	44330000	34885000	38398000	46982000	88177000	39386000	32809000	23851000	12792000	71045000	>sp|Q61176|ARGI1_MOUSE Arginase-1 OS=Mus musculus OX=10090 GN=Arg1 PE=1 SV=1
Q3UL36	Arginine and glutamate-rich protein 1	Arglu1	24308000	12966000	14153000	12240000	10903000	10623000	10683000	9675600	10298000	13432000	14371000	10930000	10049000	12557000	9970800	>sp|Q3UL36|ARGL1_MOUSE Arginine and glutamate-rich protein 1 OS=Mus musculus OX=10090 GN=Arglu1 PE=1 SV=2
Q9D0I9	Arginine--tRNA ligase, cytoplasmic	Rars1	46875000	54065000	50516000	48589000	52537000	54829000	52610000	47256000	62118000	49656000	46537000	58272000	66905000	74364000	51273000	>sp|Q9D0I9|SYRC_MOUSE Arginine--tRNA ligase, cytoplasmic OS=Mus musculus OX=10090 GN=Rars1 PE=1 SV=2
Q91YI0	Argininosuccinate lyase	Asl	5926260	4764400	4826500	5132800	2713800	5376800	5223700	7229000	6277700	3142300	4450500	6116700	4469300	8523400	3935500	>sp|Q91YI0|ARLY_MOUSE Argininosuccinate lyase OS=Mus musculus OX=10090 GN=Asl PE=1 SV=1
P16460	Argininosuccinate synthase	Ass1	79583000	105430000	79486000	79005000	84607000	82099000	101520000	92337000	98499000	79582000	89791000	100200000	109310000	130730000	96775000	>sp|P16460|ASSY_MOUSE Argininosuccinate synthase OS=Mus musculus OX=10090 GN=Ass1 PE=1 SV=1
Q9Z2A5	Arginyl-tRNA--protein transferase 1	Ate1	3229100	3121900	2854400	2673900	2838100	3670800	3551600	2433900	3712500	2621200	3257500	4570200	2.7324e+06	2628200	4993300	>sp|Q9Z2A5|ATE1_MOUSE Arginyl-tRNA--protein transferase 1 OS=Mus musculus OX=10090 GN=Ate1 PE=1 SV=2
Q8BIX3	ARL14 effector protein	Arl14ep	4421800	4054300	4547200	4821600	4820000	4714000	3379500	4672000	4027900	5330000	4176800	4286700	2619600	2250600	2.39484e+06	>sp|Q8BIX3|AL14E_MOUSE ARL14 effector protein OS=Mus musculus OX=10090 GN=Arl14ep PE=1 SV=1
Q9D7A8	Armadillo repeat-containing protein 1	Armc1	8881100	9676100	9430300	7882000	8192700	10403000	9138000	8550800	9692400	7383700	9678500	7607800	6532200	15660000	7916100	>sp|Q9D7A8|ARMC1_MOUSE Armadillo repeat-containing protein 1 OS=Mus musculus OX=10090 GN=Armc1 PE=1 SV=1
Q8BNU0	Armadillo repeat-containing protein 6	Armc6	2.39904e+06	2635000	2.50388e+06	3819700	2681300	3514700	2726400	2741600	2412700	2577500	2469700	2294300	4980900	5347300	2483100	>sp|Q8BNU0|ARMC6_MOUSE Armadillo repeat-containing protein 6 OS=Mus musculus OX=10090 GN=Armc6 PE=1 SV=1
Q9DBR3	Armadillo repeat-containing protein 8	Armc8	1.16481e+06	910490	1.50379e+06	1058900	927944	975904	964590	485640	1269400	980000	1069300	775340	753980	1345300	700820	>sp|Q9DBR3|ARMC8_MOUSE Armadillo repeat-containing protein 8 OS=Mus musculus OX=10090 GN=Armc8 PE=1 SV=2
P50428	Arylsulfatase A	Arsa	8124800	8160600	7821100	5598000	5798800	8138300	9454500	5770700	9559200	5093700	4795900	6223400	9641300	10337000	7031200	>sp|P50428|ARSA_MOUSE Arylsulfatase A OS=Mus musculus OX=10090 GN=Arsa PE=1 SV=2
Q922M7	Ashwin	#N/A	2865700	2549700	2565700	3248700	3760200	3335000	3378800	1941000	5057500	3133500	3141600	3310400	3300300	6232900	3321500	>sp|Q922M7|ASHWN_MOUSE Ashwin OS=Mus musculus OX=10090 PE=1 SV=1
Q61024	Asparagine synthetase [glutamine-hydrolyzing]	Asns	5658500	10705000	4735800	5308200	4885000	5511100	7864600	8004600	6366400	4465200	9023500	5323900	4634400	4499100	4.43517e+06	>sp|Q61024|ASNS_MOUSE Asparagine synthetase [glutamine-hydrolyzing] OS=Mus musculus OX=10090 GN=Asns PE=1 SV=3
Q8BP47	Asparagine--tRNA ligase, cytoplasmic	NARS1	59676000	68903000	60850000	61010000	57352000	64015000	77544000	60761000	58268000	61591000	64318000	78101000	76538000	67637000	56531000	>sp|Q8BP47|SYNC_MOUSE Asparagine--tRNA ligase, cytoplasmic OS=Mus musculus OX=10090 GN=NARS1 PE=1 SV=2
P05201	Aspartate aminotransferase, cytoplasmic	Got1	26965000	29558000	28689000	31490000	31151000	38788000	27627000	24544000	35855000	27020000	27149000	33431000	40139000	40255000	31218000	>sp|P05201|AATC_MOUSE Aspartate aminotransferase, cytoplasmic OS=Mus musculus OX=10090 GN=Got1 PE=1 SV=3
P05202	Aspartate aminotransferase, mitochondrial	Got2	98608000	129100000	113050000	120730000	135560000	124750000	120540000	110820000	129500000	105600000	123480000	120600000	126330000	110020000	112000000	>sp|P05202|AATM_MOUSE Aspartate aminotransferase, mitochondrial OS=Mus musculus OX=10090 GN=Got2 PE=1 SV=1
B2RQC6	Aspartate carbamoyltransferase;CAD protein;Dihydroorotase;Glutamine-dependent carbamoyl-phosphate synthase	Cad	17558000	13339000	13681000	19168000	14312000	14022000	13599000	12676000	14982000	13335000	14795000	17763000	24218000	25561000	12380000	>sp|B2RQC6|PYR1_MOUSE CAD protein OS=Mus musculus OX=10090 GN=Cad PE=1 SV=1
Q922B2	Aspartate--tRNA ligase, cytoplasmic	Dars1	17146000	19361000	16666000	14074000	17461000	16380000	18786000	17757000	9315400	22219000	23500000	21644000	17666000	13334000	18698000	>sp|Q922B2|SYDC_MOUSE Aspartate--tRNA ligase, cytoplasmic OS=Mus musculus OX=10090 GN=Dars1 PE=1 SV=2
Q9Z2W0	Aspartyl aminopeptidase	Dnpep	6978300	6061800	6990300	5924300	8267300	8485000	7123700	7344800	9362600	5338000	6221800	7518000	12377000	9308300	4410400	>sp|Q9Z2W0|DNPEP_MOUSE Aspartyl aminopeptidase OS=Mus musculus OX=10090 GN=Dnpep PE=1 SV=2
Q8BSY0	Aspartyl/asparaginyl beta-hydroxylase	Asph	32549000	33170000	32903000	36414000	37081000	33753000	37968000	35395000	35319000	35827000	38943000	35058000	34639000	31255000	34389000	>sp|Q8BSY0|ASPH_MOUSE Aspartyl/asparaginyl beta-hydroxylase OS=Mus musculus OX=10090 GN=Asph PE=1 SV=1
Q62048	Astrocytic phosphoprotein PEA-15	Pea15	24492000	33336000	32408000	27451000	27168000	40933000	34897000	39764000	39227000	34678000	29814000	35747000	35306000	57193000	37610000	>sp|Q62048|PEA15_MOUSE Astrocytic phosphoprotein PEA-15 OS=Mus musculus OX=10090 GN=Pea15 PE=1 SV=1
O70305	Ataxin-2	Atxn2	7124300	10972000	7595600	5762700	7158700	8372500	6836000	8107200	11111000	6284600	6170000	7591600	7581000	8253200	8491600	>sp|O70305|ATX2_MOUSE Ataxin-2 OS=Mus musculus OX=10090 GN=Atxn2 PE=1 SV=1
Q7TQH0	Ataxin-2-like protein	Atxn2l	38831000	33187000	33315000	32620000	36032000	33297000	31470000	35272000	33740000	37561000	29687000	30616000	28217000	25997000	35727000	>sp|Q7TQH0|ATX2L_MOUSE Ataxin-2-like protein OS=Mus musculus OX=10090 GN=Atxn2l PE=1 SV=1
Q9CVD2	Ataxin-3	Atxn3	19488378	20742824	17799000	6934000	16214000	16196000	17159000	17505000	15140000	9183300	15605000	14213000	13666000	12125000	17670000	>sp|Q9CVD2|ATX3_MOUSE Ataxin-3 OS=Mus musculus OX=10090 GN=Atxn3 PE=1 SV=2
Q9CQQ7	ATP synthase F(0) complex subunit B1, mitochondrial	Atp5pb	39590000	41577000	39419000	42958000	45657000	39035000	43314000	30584000	39488000	39143000	39360000	42195000	61803000	77749000	50995000	>sp|Q9CQQ7|AT5F1_MOUSE ATP synthase F(0) complex subunit B1, mitochondrial OS=Mus musculus OX=10090 GN=Atp5pb PE=1 SV=1
P03930	ATP synthase protein 8	Mtatp8	10271000	17475000	11401000	10881000	7994500	8081900	12614000	13349000	7438300	11610000	12752000	12957000	7982100	7276100	12322000	>sp|P03930|ATP8_MOUSE ATP synthase protein 8 OS=Mus musculus OX=10090 GN=Mtatp8 PE=1 SV=1
Q03265	ATP synthase subunit alpha, mitochondrial	Atp5f1a	507200000	519009984	570430016	516929984	592600000	607539968	547670016	564350016	618620032	529080000	517790016	567299968	610680000	579670016	616609984	>sp|Q03265|ATPA_MOUSE ATP synthase subunit alpha, mitochondrial OS=Mus musculus OX=10090 GN=Atp5f1a PE=1 SV=1
P56480	ATP synthase subunit beta, mitochondrial	Atp5f1b	392790016	409480000	461809984	441960000	468540000	567369984	461310016	486420000	611510016	372900000	448720000	489340000	550600000	608339968	450529984	>sp|P56480|ATPB_MOUSE ATP synthase subunit beta, mitochondrial OS=Mus musculus OX=10090 GN=Atp5f1b PE=1 SV=2
Q9DCX2	ATP synthase subunit d, mitochondrial	Atp5pd	182280000	175890000	182900000	171730000	157400000	228820000	195790000	210840000	224770000	197480000	179030000	199350000	229480000	281289984	204020000	>sp|Q9DCX2|ATP5H_MOUSE ATP synthase subunit d, mitochondrial OS=Mus musculus OX=10090 GN=Atp5pd PE=1 SV=3
Q9D3D9	ATP synthase subunit delta, mitochondrial	Atp5f1d	55368000	50255000	55913000	44487000	49100000	59319000	47201000	67550000	51960000	61692000	43294000	42586000	63883000	81564000	52882000	>sp|Q9D3D9|ATPD_MOUSE ATP synthase subunit delta, mitochondrial OS=Mus musculus OX=10090 GN=Atp5f1d PE=1 SV=1
Q06185	ATP synthase subunit e, mitochondrial	Atp5me	182260000	153750000	187040000	157570000	185410000	169940000	183350000	191440000	181570000	174680000	189980000	165210000	146400000	162310000	206270000	>sp|Q06185|ATP5I_MOUSE ATP synthase subunit e, mitochondrial OS=Mus musculus OX=10090 GN=Atp5me PE=1 SV=2
P56382	ATP synthase subunit epsilon, mitochondrial	Atp5f1e	260320000	212010000	138720000	219780000	200850000	166680000	203810000	160140000	151300000	279600000	218570000	180630000	148250000	244560000	193160000	>sp|P56382|ATP5E_MOUSE ATP synthase subunit epsilon, mitochondrial OS=Mus musculus OX=10090 GN=Atp5f1e PE=1 SV=2
P56135	ATP synthase subunit f, mitochondrial	Atp5mf	140150000	143870000	133370000	139740000	136580000	119280000	134460000	145910000	152200000	126830000	127940000	144510000	142300000	139440000	132060000	>sp|P56135|ATPK_MOUSE ATP synthase subunit f, mitochondrial OS=Mus musculus OX=10090 GN=Atp5mf PE=1 SV=3
Q9CPQ8	ATP synthase subunit g, mitochondrial	Atp5mg	78850000	98469000	103110000	89069000	110670000	104710000	82421000	94503000	95960000	89554000	100770000	97330000	102320000	116370000	95476000	>sp|Q9CPQ8|ATP5L_MOUSE ATP synthase subunit g, mitochondrial OS=Mus musculus OX=10090 GN=Atp5mg PE=1 SV=1
Q91VR2	ATP synthase subunit gamma, mitochondrial	Atp5f1c	37109000	43405000	36342000	38839000	32938000	46181000	36640000	40515000	44646000	31451000	41035000	41936000	46554000	53878000	31292000	>sp|Q91VR2|ATPG_MOUSE ATP synthase subunit gamma, mitochondrial OS=Mus musculus OX=10090 GN=Atp5f1c PE=1 SV=1
Q9DB20	ATP synthase subunit O, mitochondrial	Atp5po	250050000	211590000	240260000	220730000	248700000	252690000	216000000	207020000	257790000	264960000	201950000	203800000	220690000	237540000	235550000	>sp|Q9DB20|ATPO_MOUSE ATP synthase subunit O, mitochondrial OS=Mus musculus OX=10090 GN=Atp5po PE=1 SV=1
P97450	ATP synthase-coupling factor 6, mitochondrial	Atp5pf	79446000	91178000	93577000	89541000	104490000	81526000	92652000	75720000	72705000	96445000	102420000	92709000	69442000	66816000	121560000	>sp|P97450|ATP5J_MOUSE ATP synthase-coupling factor 6, mitochondrial OS=Mus musculus OX=10090 GN=Atp5pf PE=1 SV=1
O54984	ATPase Asna1	Get3	8826300	8340000	7031700	7654700	6128000	5820400	7976500	6789300	8210600	5685900	8688600	8215900	7033800	8152900	6145400	>sp|O54984|GET3_MOUSE ATPase GET3 OS=Mus musculus OX=10090 GN=Get3 PE=1 SV=2
Q9D5T0	ATPase family AAA domain-containing protein 1	Atad1	10967000	13489000	13207000	13012000	12635000	13472000	12276000	13523000	14282000	10356000	12573000	13441000	16634000	18096000	10347000	>sp|Q9D5T0|ATAD1_MOUSE Outer mitochondrial transmembrane helix translocase OS=Mus musculus OX=10090 GN=Atad1 PE=1 SV=1
Q925I1	ATPase family AAA domain-containing protein 3	Atad3	19735000	23138000	17183000	23547000	18207000	19212000	19094000	15890000	18669000	17012000	19295000	20378000	17831000	27553000	16594000	>sp|Q925I1|ATAD3_MOUSE ATPase family AAA domain-containing protein 3 OS=Mus musculus OX=10090 GN=Atad3 PE=1 SV=1
O35143	ATPase inhibitor, mitochondrial	Atp5if1	243930000	223390000	135230000	293280000	135890000	161340000	205390000	146610000	144660000	359700000	180390000	169140000	104070000	365320000	79601000	>sp|O35143|ATIF1_MOUSE ATPase inhibitor, mitochondrial OS=Mus musculus OX=10090 GN=Atp5if1 PE=1 SV=2
P48410	ATP-binding cassette sub-family D member 1	Abcd1	1077100	1150500	1433900	1206900	1365600	1365600	1115700	1436100	2.05713e+06	1296300	1291400	882090	3422900	2619900	2889270	>sp|P48410|ABCD1_MOUSE ATP-binding cassette sub-family D member 1 OS=Mus musculus OX=10090 GN=Abcd1 PE=1 SV=1
P61222	ATP-binding cassette sub-family E member 1	Abce1	29842000	30781000	26238000	34022000	24626000	29387000	32531000	24152000	26963000	27566000	35865000	34774000	26969000	32200000	28091000	>sp|P61222|ABCE1_MOUSE ATP-binding cassette sub-family E member 1 OS=Mus musculus OX=10090 GN=Abce1 PE=1 SV=1
Q6P542	ATP-binding cassette sub-family F member 1	Abcf1	28108000	32750000	31643000	31697000	36119000	40726000	34466000	36861000	35086000	23085000	36500000	36375000	38577000	42656000	35678000	>sp|Q6P542|ABCF1_MOUSE ATP-binding cassette sub-family F member 1 OS=Mus musculus OX=10090 GN=Abcf1 PE=1 SV=1
Q99LE6	ATP-binding cassette sub-family F member 2	Abcf2	8967000	10766000	7761000	9899300	7264900	7283900	12291000	7247900	5317500	7079100	12030000	12423000	4197900	7002100	8116000	>sp|Q99LE6|ABCF2_MOUSE ATP-binding cassette sub-family F member 2 OS=Mus musculus OX=10090 GN=Abcf2 PE=1 SV=1
Q8K268	ATP-binding cassette sub-family F member 3	Abcf3	5977800	4679900	6366800	4961500	5866800	5683700	5740900	4065000	9555900	5405100	7647700	4068900	4682200	4725400	4303200	>sp|Q8K268|ABCF3_MOUSE ATP-binding cassette sub-family F member 3 OS=Mus musculus OX=10090 GN=Abcf3 PE=1 SV=1
Q91V92	ATP-citrate synthase	Acly	12351000	14897000	16018000	16407000	14753000	17412000	14285000	14258000	18342000	11565000	13670000	15280000	18483000	23238000	16258000	>sp|Q91V92|ACLY_MOUSE ATP-citrate synthase OS=Mus musculus OX=10090 GN=Acly PE=1 SV=1
Q9CZ42	ATP-dependent (S)-NAD(P)H-hydrate dehydratase	Naxd	9059000	10066000	8874900	10508000	9735600	11954000	10816000	9599100	10604000	8074900	9360600	11198000	11740000	10133000	8958800	>sp|Q9CZ42|NNRD_MOUSE ATP-dependent (S)-NAD(P)H-hydrate dehydratase OS=Mus musculus OX=10090 GN=Naxd PE=1 SV=1
P12382	ATP-dependent 6-phosphofructokinase, liver type	Pfkl	36035000	46694000	41981000	28449000	47852000	35257000	52380000	46569000	41212000	48566000	33895000	38170000	41874000	33742000	44167000	>sp|P12382|PFKAL_MOUSE ATP-dependent 6-phosphofructokinase, liver type OS=Mus musculus OX=10090 GN=Pfkl PE=1 SV=4
Q9WUA3	ATP-dependent 6-phosphofructokinase, platelet type	Pfkp	32733000	35502000	28777000	32547000	36884000	30604000	31548000	26030000	25618000	30563000	33730000	37413000	31642000	31229000	38303000	>sp|Q9WUA3|PFKAP_MOUSE ATP-dependent 6-phosphofructokinase, platelet type OS=Mus musculus OX=10090 GN=Pfkp PE=1 SV=1
Q9JHS4	ATP-dependent Clp protease ATP-binding subunit clpX-like, mitochondrial	Clpx	26043000	22525000	20471000	21916000	22601000	22609000	25586000	27398000	23505000	24536000	20930000	22525000	20869000	16331000	18707000	>sp|Q9JHS4|CLPX_MOUSE ATP-dependent Clp protease ATP-binding subunit clpX-like, mitochondrial OS=Mus musculus OX=10090 GN=Clpx PE=1 SV=2
Q8VC30	ATP-dependent dihydroxyacetone kinase;Bifunctional ATP-dependent dihydroxyacetone kinase/FAD-AMP lyase (cyclizing);FAD-AMP lyase (cyclizing)	Tkfc	4430300	4059600	4721100	3736900	3646900	6703800	2390600	3956500	5198400	1342400	3562500	3353200	5846000	6761300	5667700	>sp|Q8VC30|TKFC_MOUSE Triokinase/FMN cyclase OS=Mus musculus OX=10090 GN=Tkfc PE=1 SV=1
O70133	ATP-dependent RNA helicase A	Dhx9	37175000	35341000	33002000	33490000	31879000	27449000	31904000	29539000	35542000	33210000	29480000	34924000	31074000	33674000	31318000	>sp|O70133|DHX9_MOUSE ATP-dependent RNA helicase A OS=Mus musculus OX=10090 GN=Dhx9 PE=1 SV=2
Q91VR5	ATP-dependent RNA helicase DDX1	Ddx1	36003000	40905000	41259000	39717000	39123000	48928000	44075000	53386000	51011000	34172000	43232000	41829000	44993000	60086000	39481000	>sp|Q91VR5|DDX1_MOUSE ATP-dependent RNA helicase DDX1 OS=Mus musculus OX=10090 GN=Ddx1 PE=1 SV=1
Q8K363	ATP-dependent RNA helicase DDX18	Ddx18	8980800	8443000	8399800	7626000	8121000	9196000	8550300	7988200	6579900	7753900	9544200	7467300	8450200	7382400	10824000	>sp|Q8K363|DDX18_MOUSE ATP-dependent RNA helicase DDX18 OS=Mus musculus OX=10090 GN=Ddx18 PE=1 SV=1
Q61655	ATP-dependent RNA helicase DDX19A	Ddx19a	25462000	31378000	33883000	27633000	28343000	36145000	31124000	38501000	47346000	25157000	29063000	29989000	42849000	47241000	36220000	>sp|Q61655|DD19A_MOUSE ATP-dependent RNA helicase DDX19A OS=Mus musculus OX=10090 GN=Ddx19a PE=1 SV=2
Q9ESV0	ATP-dependent RNA helicase DDX24	Ddx24	11508000	9634500	12070000	12806000	13399000	13476000	11466000	12595000	15529000	12932000	10796000	8334800	13510000	14791000	8085300	>sp|Q9ESV0|DDX24_MOUSE ATP-dependent RNA helicase DDX24 OS=Mus musculus OX=10090 GN=Ddx24 PE=1 SV=2
Q8VDW0	ATP-dependent RNA helicase DDX39A	Ddx39a	7851800	10078000	9150400	7245400	8058200	7963100	12710000	11345000	10674000	7816200	9444300	13176000	10940000	9525400	11627000	>sp|Q8VDW0|DX39A_MOUSE ATP-dependent RNA helicase DDX39A OS=Mus musculus OX=10090 GN=Ddx39a PE=1 SV=1
Q62167	ATP-dependent RNA helicase DDX3X	Ddx3x	57676000	51500000	52910000	57572000	48690000	70538000	58553000	55649000	67076000	44610000	52749000	55142000	81298000	92949000	51092000	>sp|Q62167|DDX3X_MOUSE ATP-dependent RNA helicase DDX3X OS=Mus musculus OX=10090 GN=Ddx3x PE=1 SV=3
Q62095	ATP-dependent RNA helicase DDX3Y	Ddx3y	2336000	2211400	1663800	3033400	1631800	3462900	2341500	3442000	2415700	858010	1937300	2298300	4354300	2847800	1637100	>sp|Q62095|DDX3Y_MOUSE ATP-dependent RNA helicase DDX3Y OS=Mus musculus OX=10090 GN=Ddx3y PE=1 SV=2
Q810A7	ATP-dependent RNA helicase DDX42	Ddx42	25665000	18915000	18316000	17788000	19766000	17059000	16379000	15919000	18527000	19445000	18154000	17800000	14340000	12225000	19579000	>sp|Q810A7|DDX42_MOUSE ATP-dependent RNA helicase DDX42 OS=Mus musculus OX=10090 GN=Ddx42 PE=1 SV=3
Q99MJ9	ATP-dependent RNA helicase DDX50	Ddx50	934580	638390	819237	940500	506180	1405000	582230	951540	900180	382550	636690	751790	521120	551711	544601	>sp|Q99MJ9|DDX50_MOUSE ATP-dependent RNA helicase DDX50 OS=Mus musculus OX=10090 GN=Ddx50 PE=2 SV=1
Q6P9R1	ATP-dependent RNA helicase DDX51	Ddx51	8252900	9186600	6536200	8013800	7636100	5516100	8135900	5580800	7219700	6402700	5864100	7096500	4953600	4190100	6407800	>sp|Q6P9R1|DDX51_MOUSE ATP-dependent RNA helicase DDX51 OS=Mus musculus OX=10090 GN=Ddx51 PE=1 SV=1
Q8K4L0	ATP-dependent RNA helicase DDX54	Ddx54	4650900	4187700	3801200	4454100	3343000	4522200	4079600	3761200	5107000	2450600	3932500	3856200	5945800	7302900	2971600	>sp|Q8K4L0|DDX54_MOUSE ATP-dependent RNA helicase DDX54 OS=Mus musculus OX=10090 GN=Ddx54 PE=1 SV=1
Q6PGC1	ATP-dependent RNA helicase Dhx29	Dhx29	4813500	4848700	3706300	4544100	2322000	2423700	4300400	2013900	3086900	3802200	7214300	5137400	1433300	2359900	2672500	>sp|Q6PGC1|DHX29_MOUSE ATP-dependent RNA helicase DHX29 OS=Mus musculus OX=10090 GN=Dhx29 PE=1 SV=1
Q8VHK9	ATP-dependent RNA helicase DHX36	Dhx36	4078100	6936300	7856000	4.41672e+06	4800400	3772300	6149000	5905687	4135700	5137700	5138086	5934300	4551900	4494200	4.96045e+06	>sp|Q8VHK9|DHX36_MOUSE ATP-dependent DNA/RNA helicase DHX36 OS=Mus musculus OX=10090 GN=Dhx36 PE=1 SV=2
A2BH40	AT-rich interactive domain-containing protein 1A	Arid1a	5353300	7287200	7923700	4682800	6401200	7269900	5839000	7902200	4115800	8725500	7490700	7351900	4926600	4948600	8770300	>sp|A2BH40|ARI1A_MOUSE AT-rich interactive domain-containing protein 1A OS=Mus musculus OX=10090 GN=Arid1a PE=1 SV=1
Q99J83	Autophagy protein 5	Atg5	7.64299e+06	9367000	5935600	7479136	8200800	6021200	6902200	6.735e+06	4328200	1.11707e+06	119299	9253700	7217800	5319900	9575700	>sp|Q99J83|ATG5_MOUSE Autophagy protein 5 OS=Mus musculus OX=10090 GN=Atg5 PE=1 SV=1
Q8C0J2	Autophagy-related protein 16-1	Atg16l1	2519200	2366800	2722100	2314052	2.17584e+06	2801600	2111500	3590800	2756800	2157400	2143173	2226600	2508200	3377100	2322300	>sp|Q8C0J2|A16L1_MOUSE Autophagy-related protein 16-1 OS=Mus musculus OX=10090 GN=Atg16l1 PE=1 SV=1
Q8C4Q6	Axin interactor, dorsalization-associated protein	Aida	4124800	4913300	5855100	2761500	5105500	6802700	4686300	6984600	7817700	3586800	5033800	4727800	10105000	7461700	5913800	>sp|Q8C4Q6|AIDA_MOUSE Axin interactor, dorsalization-associated protein OS=Mus musculus OX=10090 GN=Aida PE=1 SV=1
O70201	Baculoviral IAP repeat-containing protein 5	Birc5	1.80764e+06	1989700	1905800	1877700	1.89995e+06	2641900	1759600	1780700	1584800	1.61918e+06	1814300	1634900	2.11506e+06	2694800	459288	>sp|O70201|BIRC5_MOUSE Baculoviral IAP repeat-containing protein 5 OS=Mus musculus OX=10090 GN=Birc5 PE=1 SV=1
O88738	Baculoviral IAP repeat-containing protein 6	Birc6	8124600	7568300	8373200	6114000	6999900	11112000	7884400	6233800	10040000	8986400	7671400	9149600	10577000	16374000	11052000	>sp|O88738|BIRC6_MOUSE Baculoviral IAP repeat-containing protein 6 OS=Mus musculus OX=10090 GN=Birc6 PE=1 SV=2
Q60739	BAG family molecular chaperone regulator 1	Bag1	5941800	7578100	7364400	3384900	1.60271e+06	7516900	4122900	6548000	7588600	9556200	6905900	9760400	5906900	5484000	6119200	>sp|Q60739|BAG1_MOUSE BAG family molecular chaperone regulator 1 OS=Mus musculus OX=10090 GN=Bag1 PE=1 SV=3
Q91YN9	BAG family molecular chaperone regulator 2	Bag2	3585300	2330500	2635800	2842100	2620500	2870700	3903100	3434300	3103300	1924900	2572500	4471700	4420000	3990600	2656900	>sp|Q91YN9|BAG2_MOUSE BAG family molecular chaperone regulator 2 OS=Mus musculus OX=10090 GN=Bag2 PE=1 SV=1
Q9JLV1	BAG family molecular chaperone regulator 3	Bag3	4144400	3209300	4511200	2634700	6035000	3873000	3890300	2367900	5407500	5.47133e+06	5471500	3912800	5375200	3689100	5258100	>sp|Q9JLV1|BAG3_MOUSE BAG family molecular chaperone regulator 3 OS=Mus musculus OX=10090 GN=Bag3 PE=1 SV=2
Q8CI32	BAG family molecular chaperone regulator 5	Bag5	4546600	8326800	9611762	6874200	8565700	8.2509e+06	9176000	4592488	4583611	9027600	7066900	9071500	6.45589e+06	6192400	7871600	>sp|Q8CI32|BAG5_MOUSE BAG family molecular chaperone regulator 5 OS=Mus musculus OX=10090 GN=Bag5 PE=1 SV=1
Q9Z2H5	Band 4.1-like protein 1	Epb41l1	8963100	6829700	9568200	7170900	6910100	5951100	7808500	5582700	9018000	8346700	6542600	7799000	5432200	4174300	7958200	>sp|Q9Z2H5|E41L1_MOUSE Band 4.1-like protein 1 OS=Mus musculus OX=10090 GN=Epb41l1 PE=1 SV=2
O70318	Band 4.1-like protein 2	Epb41l2	25060000	31330000	30753000	24680000	28700000	29228000	31814000	30166000	34879000	31663000	27746000	31532000	40389000	36238000	39400000	>sp|O70318|E41L2_MOUSE Band 4.1-like protein 2 OS=Mus musculus OX=10090 GN=Epb41l2 PE=1 SV=2
O54962	Barrier-to-autointegration factor;Barrier-to-autointegration factor, N-terminally processed	Banf1	49760000	48494000	52212000	47834000	37582000	60156000	51492000	60915000	54290000	41029000	51270000	47670000	42145000	81090000	52268000	>sp|O54962|BAF_MOUSE Barrier-to-autointegration factor OS=Mus musculus OX=10090 GN=Banf1 PE=1 SV=1
Q91VK1	Basic leucine zipper and W2 domain-containing protein 2	Bzw2	1058600	1415000	1146100	1291500	455620	1688700	1539700	1901700	1439700	661020	1639400	1344900	2637500	2552600	1194300	>sp|Q91VK1|BZW2_MOUSE Basic leucine zipper and W2 domain-containing protein 2 OS=Mus musculus OX=10090 GN=Bzw2 PE=1 SV=1
Q921K9	B-cell CLL/lymphoma 7 protein family member B	Bcl7b	136540000	209400000	220040000	152660000	179420000	163070000	127040000	130230000	283140000	199190000	119080000	149500000	139410000	111100000	63481000	>sp|Q921K9|BCL7B_MOUSE B-cell CLL/lymphoma 7 protein family member B OS=Mus musculus OX=10090 GN=Bcl7b PE=1 SV=1
P21855	B-cell differentiation antigen CD72	Cd72	6234200	4613000	5185300	4611000	3386200	3782000	7276100	7652600	7352600	6836800	4965800	4531900	6330300	7162000	7637600	>sp|P21855|CD72_MOUSE B-cell differentiation antigen CD72 OS=Mus musculus OX=10090 GN=Cd72 PE=1 SV=2
Q9QUN3	B-cell linker protein	Blnk	17151000	19947000	18824000	17542000	18818000	16256000	20730000	19199000	17337000	17719000	20127000	17884000	14126000	12677000	21367000	>sp|Q9QUN3|BLNK_MOUSE B-cell linker protein OS=Mus musculus OX=10090 GN=Blnk PE=1 SV=1
Q9Z0H7	B-cell lymphoma/leukemia 10	Bcl10	9334100	8492200	6571800	5337600	8449300	6467700	6653600	6364700	6973000	6010700	8224000	6429000	7843300	5605800	7020800	>sp|Q9Z0H7|BCL10_MOUSE B-cell lymphoma/leukemia 10 OS=Mus musculus OX=10090 GN=Bcl10 PE=1 SV=1
Q61335	B-cell receptor-associated protein 31	Bcap31	21781000	39949000	33165000	34392000	42782000	29018000	38705000	32996000	24191000	44286000	30249000	40063000	36759000	42494000	50368000	>sp|Q61335|BAP31_MOUSE B-cell receptor-associated protein 31 OS=Mus musculus OX=10090 GN=Bcap31 PE=1 SV=4
Q61337	Bcl2-associated agonist of cell death	Bad	6256500	5899000	7699900	5866800	7017500	6189400	6520305	7461500	7935200	7663200	8110600	6862000	4788500	3384573	4930318	>sp|Q61337|BAD_MOUSE Bcl2-associated agonist of cell death OS=Mus musculus OX=10090 GN=Bad PE=1 SV=1
Q8K019	Bcl-2-associated transcription factor 1	Bclaf1	18779000	20227000	21738000	15681000	20273000	15192000	18648000	15122000	13898000	18702000	17623000	17054000	15036000	12435000	18530000	>sp|Q8K019|BCLF1_MOUSE Bcl-2-associated transcription factor 1 OS=Mus musculus OX=10090 GN=Bclaf1 PE=1 SV=2
Q09200	Beta-1,4 N-acetylgalactosaminyltransferase 1	B4galnt1	1331900	1458200	1312600	926320	1050300	1580300	1662100	1999100	2024600	1388100	735940	1333800	1323940	2316000	1247800	>sp|Q09200|B4GN1_MOUSE Beta-1,4 N-acetylgalactosaminyltransferase 1 OS=Mus musculus OX=10090 GN=B4galnt1 PE=1 SV=1
P01887	Beta-2-microglobulin	B2m	87777000	93639000	85864000	78915000	70533000	76101000	87790000	65556000	63534000	78862000	74928000	102510000	58002000	52285000	76615000	>sp|P01887|B2MG_MOUSE Beta-2-microglobulin OS=Mus musculus OX=10090 GN=B2m PE=1 SV=2
Q8BFZ3	Beta-actin-like protein 2	Actbl2	13428000	16302000	15483000	10987000	18484000	14636000	15598000	12869000	14482000	12362000	13362000	17524000	9599000	10233000	19161000	>sp|Q8BFZ3|ACTBL_MOUSE Beta-actin-like protein 2 OS=Mus musculus OX=10090 GN=Actbl2 PE=1 SV=1
Q99MK8	Beta-adrenergic receptor kinase 1	Grk2	25344000	24839000	23545000	24178000	26139000	14618000	20495000	17262000	16705000	20057000	20666000	20994000	17978000	11594000	18671000	>sp|Q99MK8|ARBK1_MOUSE Beta-adrenergic receptor kinase 1 OS=Mus musculus OX=10090 GN=Grk2 PE=1 SV=2
Q8BWG8	Beta-arrestin-1	Arrb1	32591000	36413000	31411000	29947000	26524000	24970000	28804000	24407000	26391000	24360000	32408000	31277000	24438000	21270000	23639000	>sp|Q8BWG8|ARRB1_MOUSE Beta-arrestin-1 OS=Mus musculus OX=10090 GN=Arrb1 PE=1 SV=1
Q91YI4	Beta-arrestin-2	Arrb2	64052000	76503000	55421000	68813000	60588000	55308000	65813000	52293000	54284000	50896000	66848000	69414000	54866000	50876000	49896000	>sp|Q91YI4|ARRB2_MOUSE Beta-arrestin-2 OS=Mus musculus OX=10090 GN=Arrb2 PE=1 SV=1
Q9CWL8	Beta-catenin-like protein 1	Ctnnbl1	1895300	1796800	1.98114e+06	1849400	1883800	1837900	2640800	1617800	1963100	1383600	2483800	2609800	1773200	3483000	1429900	>sp|Q9CWL8|CTBL1_MOUSE Beta-catenin-like protein 1 OS=Mus musculus OX=10090 GN=Ctnnbl1 PE=1 SV=1
Q8R5C5	Beta-centractin	Actr1b	3437600	1848700	2659000	2777700	1878300	3317900	3661400	5093700	4181300	3010100	3160400	2366900	3112300	4964900	2677000	>sp|Q8R5C5|ACTY_MOUSE Beta-centractin OS=Mus musculus OX=10090 GN=Actr1b PE=1 SV=1
P21550	Beta-enolase	Eno3	6280900	3282900	4704000	3294900	4145700	5221700	4955000	4589600	5271100	3204800	4083100	4122000	7078300	7621000	5383600	>sp|P21550|ENOB_MOUSE Beta-enolase OS=Mus musculus OX=10090 GN=Eno3 PE=1 SV=3
P23780	Beta-galactosidase	Glb1	15866000	20602000	18777000	17997000	17348000	20316000	19412000	17078000	22789000	16615000	20031000	21276000	22680000	20471000	17973000	>sp|P23780|BGAL_MOUSE Beta-galactosidase OS=Mus musculus OX=10090 GN=Glb1 PE=1 SV=1
P12265	Beta-glucuronidase	Gusb	94573000	99925000	96019000	93743000	92341000	86950000	97027000	80566000	108330000	101030000	96958000	92467000	84359000	64087000	101560000	>sp|P12265|BGLR_MOUSE Beta-glucuronidase OS=Mus musculus OX=10090 GN=Gusb PE=1 SV=2
P29416	Beta-hexosaminidase subunit alpha	Hexa	42812000	51661000	54967000	47785000	56192000	59720000	52877000	57922000	62717000	57209000	45440000	51889000	56195000	47872000	62637000	>sp|P29416|HEXA_MOUSE Beta-hexosaminidase subunit alpha OS=Mus musculus OX=10090 GN=Hexa PE=1 SV=2
P20060	Beta-hexosaminidase subunit beta	Hexb	41245000	48334000	52673000	41521000	46024000	43145000	55850000	51438000	51482000	49318000	47021000	46488000	54087000	41172000	73434000	>sp|P20060|HEXB_MOUSE Beta-hexosaminidase subunit beta OS=Mus musculus OX=10090 GN=Hexb PE=1 SV=2
Q99KR3	Beta-lactamase-like protein 2	Lactb2	3644900	3029600	4.09622e+06	3100800	3790500	4349400	3351600	5702800	5054000	1928600	3973100	6486000	5215400	11850000	3545000	>sp|Q99KR3|LACB2_MOUSE Endoribonuclease LACTB2 OS=Mus musculus OX=10090 GN=Lactb2 PE=1 SV=1
P70444	BH3-interacting domain death agonist;BH3-interacting domain death agonist p11;BH3-interacting domain death agonist p13;BH3-interacting domain death agonist p15	Bid	11255000	14143000	11558000	9331000	49918000	16486000	15343000	15299000	14424000	11579000	18026000	9150700	15613000	17387000	15373000	>sp|P70444|BID_MOUSE BH3-interacting domain death agonist OS=Mus musculus OX=10090 GN=Bid PE=1 SV=2
Q9DBL7	Bifunctional coenzyme A synthase;Dephospho-CoA kinase;Phosphopantetheine adenylyltransferase	Coasy	3784000	3691100	3693700	4244400	3700700	5939200	3454800	3549000	5588700	2883500	3174600	3982800	8111200	7037400	3562500	>sp|Q9DBL7|COASY_MOUSE Bifunctional coenzyme A synthase OS=Mus musculus OX=10090 GN=Coasy PE=1 SV=2
Q8CGC7	Bifunctional glutamate/proline--tRNA ligase;Glutamate--tRNA ligase;Proline--tRNA ligase	Eprs1	61214000	72344000	69013000	68789000	69539000	65304000	71599000	74308000	67625000	65126000	68766000	74162000	71680000	81295000	75537000	>sp|Q8CGC7|SYEP_MOUSE Bifunctional glutamate/proline--tRNA ligase OS=Mus musculus OX=10090 GN=Eprs1 PE=1 SV=4
Q8CD15	Bifunctional lysine-specific demethylase and histidyl-hydroxylase MINA	Riox2	6669200	5485000	3084700	2688600	3015700	3499000	4569400	2827900	5392600	5163300	4708603	4811800	3746500	3440700	2744100	>sp|Q8CD15|RIOX2_MOUSE Ribosomal oxygenase 2 OS=Mus musculus OX=10090 GN=Riox2 PE=1 SV=2
Q9JJF3	Bifunctional lysine-specific demethylase and histidyl-hydroxylase NO66	Riox1	6129500	3885700	7025500	5323200	7151200	8357000	7231700	6475300	7611600	5509300	4665300	3825500	6080600	9290500	4936400	>sp|Q9JJF3|RIOX1_MOUSE Ribosomal oxygenase 1 OS=Mus musculus OX=10090 GN=Riox1 PE=1 SV=2
P18155	Bifunctional methylenetetrahydrofolate dehydrogenase/cyclohydrolase, mitochondrial;Methenyltetrahydrofolate cyclohydrolase;NAD-dependent methylenetetrahydrofolate dehydrogenase	Mthfd2	20838000	19922000	15492000	16146000	16919000	15681000	19362000	17231000	8750200	20610000	19779000	17170000	11990000	8725000	12448000	>sp|P18155|MTDC_MOUSE Bifunctional methylenetetrahydrofolate dehydrogenase/cyclohydrolase, mitochondrial OS=Mus musculus OX=10090 GN=Mthfd2 PE=1 SV=1
Q9JLV6	Bifunctional polynucleotide phosphatase/kinase;Polynucleotide 3'-phosphatase;Polynucleotide 5'-hydroxyl-kinase	Pnkp	11731000	14272000	14495000	13907000	12325000	19810000	14711000	14703000	18749000	11825000	14446000	13472000	16869000	17688000	14432000	>sp|Q9JLV6|PNKP_MOUSE Bifunctional polynucleotide phosphatase/kinase OS=Mus musculus OX=10090 GN=Pnkp PE=1 SV=2
Q9CWJ9	Bifunctional purine biosynthesis protein PURH;IMP cyclohydrolase;Phosphoribosylaminoimidazolecarboxamide formyltransferase	Atic	80195000	85564000	83519000	91468000	91798000	99883000	86008000	92624000	97149000	76742000	89910000	89539000	98324000	123180000	84110000	>sp|Q9CWJ9|PUR9_MOUSE Bifunctional purine biosynthesis protein ATIC OS=Mus musculus OX=10090 GN=Atic PE=1 SV=2
Q9CY64	Biliverdin reductase A	Blvra	76792000	91668000	87902000	87794000	96818000	90749000	80013000	78189000	88526000	98581000	86997000	91502000	86496000	71801000	97341000	>sp|Q9CY64|BIEA_MOUSE Biliverdin reductase A OS=Mus musculus OX=10090 GN=Blvra PE=1 SV=1
O55102	Biogenesis of lysosome-related organelles complex 1 subunit 1	Bloc1s1	5230300	5107000	6393900	3434600	2909900	9012100	4351800	14338000	9498700	2871100	5474800	4408400	4420900	10119000	6789500	>sp|O55102|BL1S1_MOUSE Biogenesis of lysosome-related organelles complex 1 subunit 1 OS=Mus musculus OX=10090 GN=Bloc1s1 PE=1 SV=2
Q9CWG9	Biogenesis of lysosome-related organelles complex 1 subunit 2	Bloc1s2	409288	453370	473600	349980	297060	774430	1047100	1335400	1162300	256030	772050	1047200	1861900	2461000	1107900	>sp|Q9CWG9|BL1S2_MOUSE Biogenesis of lysosome-related organelles complex 1 subunit 2 OS=Mus musculus OX=10090 GN=Bloc1s2 PE=1 SV=1
Q8VED2	Biogenesis of lysosome-related organelles complex 1 subunit 4	Bloc1s4	7375100	5847500	7191400	6285700	6504000	6885700	7156000	4843900	7157800	6758300	7281500	6605700	3918800	3786100	6504100	>sp|Q8VED2|BL1S4_MOUSE Biogenesis of lysosome-related organelles complex 1 subunit 4 OS=Mus musculus OX=10090 GN=Bloc1s4 PE=1 SV=1
Q8R015	Biogenesis of lysosome-related organelles complex 1 subunit 5	Bloc1s5	3870600	6511900	4260500	3816200	6030200	2916900	3873900	2840600	3460400	3970600	3268500	2604900	4631900	11671000	4354800	>sp|Q8R015|BL1S5_MOUSE Biogenesis of lysosome-related organelles complex 1 subunit 5 OS=Mus musculus OX=10090 GN=Bloc1s5 PE=1 SV=1
Q8BTJ4	Bis(5'-adenosyl)-triphosphatase enpp4	Enpp4	85034000	114900000	193790000	163190000	277020000	208320000	200320000	189860000	268830016	156280000	119910000	99960000	171110000	158740000	388230016	>sp|Q8BTJ4|ENPP4_MOUSE Bis(5'-adenosyl)-triphosphatase enpp4 OS=Mus musculus OX=10090 GN=Enpp4 PE=1 SV=1
P56380	Bis(5'-nucleosyl)-tetraphosphatase [asymmetrical]	Nudt2	9182400	10331000	12481000	8550600	11296000	11499000	8642700	9357700	9897200	8791800	8846800	8558300	9311900	9413700	10759000	>sp|P56380|AP4A_MOUSE Bis(5'-nucleosyl)-tetraphosphatase [asymmetrical] OS=Mus musculus OX=10090 GN=Nudt2 PE=1 SV=3
Q8R016	Bleomycin hydrolase	Blmh	21728000	34530000	24421000	31837000	30182000	32160000	26690000	30698000	33498000	19286000	33319000	33804000	28005000	36797000	26312000	>sp|Q8R016|BLMH_MOUSE Bleomycin hydrolase OS=Mus musculus OX=10090 GN=Blmh PE=1 SV=1
Q91Z96	BMP-2-inducible protein kinase	Bmp2k	6170300	6972700	6542900	5670400	6307700	8470500	7845100	6284600	5035400	5414900	6738500	6186000	9983200	11839000	6836900	>sp|Q91Z96|BMP2K_MOUSE BMP-2-inducible protein kinase OS=Mus musculus OX=10090 GN=Bmp2k PE=1 SV=1
Q9D8S9	BolA-like protein 1	Bola1	14479000	17703000	16147000	18240000	15824000	14102000	17707000	21300000	16420000	22081000	16093000	15176000	12630000	10538000	20314000	>sp|Q9D8S9|BOLA1_MOUSE BolA-like protein 1 OS=Mus musculus OX=10090 GN=Bola1 PE=1 SV=1
Q8BGS2	BolA-like protein 2	Bola2	89966000	87889000	96686000	93756000	106330000	95126000	98887000	89599000	93862000	113180000	94399000	91836000	85771000	69728000	103320000	>sp|Q8BGS2|BOLA2_MOUSE BolA-like protein 2 OS=Mus musculus OX=10090 GN=Bola2 PE=1 SV=1
Q8BHX3	Borealin	Cdca8	21833000	18623000	17121000	22169000	19094000	20953000	21060000	14369000	15416000	17369000	33618000	17720000	13636000	9281300	15260000	>sp|Q8BHX3|BOREA_MOUSE Borealin OS=Mus musculus OX=10090 GN=Cdca8 PE=1 SV=2
Q91XV3	Brain acid soluble protein 1	Basp1	38451000	47581000	56720000	34631000	56340000	56106000	49143000	52879000	57322000	49581000	46713000	54514000	57779000	53622000	60864000	>sp|Q91XV3|BASP1_MOUSE Brain acid soluble protein 1 OS=Mus musculus OX=10090 GN=Basp1 PE=1 SV=3
O35855	Branched-chain-amino-acid aminotransferase, mitochondrial	Bcat2	10491000	17919000	14324000	13640000	12855000	12024000	15595000	12273000	15796000	13570000	19988000	17520000	11670000	11565000	13046000	>sp|O35855|BCAT2_MOUSE Branched-chain-amino-acid aminotransferase, mitochondrial OS=Mus musculus OX=10090 GN=Bcat2 PE=1 SV=2
Q8K3W0	BRCA1-A complex subunit BRE	Babam2	2295900	2692200	3203600	541346	2697500	5721400	3425000	5368100	6201300	4101100	3.75882e+06	3352900	5578600	5382900	4062000	>sp|Q8K3W0|BABA2_MOUSE BRISC and BRCA1-A complex member 2 OS=Mus musculus OX=10090 GN=Babam2 PE=1 SV=2
Q8CCN5	Breast carcinoma-amplified sequence 3 homolog	Bcas3	3254400	6259500	6530100	5558700	4643700	3720500	5087800	4131200	3906200	4261200	4023100	5620800	3581700	3552600	4559900	>sp|Q8CCN5|BCAS3_MOUSE BCAS3 microtubule associated cell migration factor OS=Mus musculus OX=10090 GN=Bcas3 PE=1 SV=2
O89051	BRI2 intracellular domain;BRI2, membrane form;Bri23 peptide;BRI2C, soluble form;Integral membrane protein 2B	Itm2b	2076800	2.10816e+06	2.08178e+06	1753200	2776500	1682600	3712500	1894500	3207000	973469	463126	2571400	1689000	3293100	2011200	>sp|O89051|ITM2B_MOUSE Integral membrane protein 2B OS=Mus musculus OX=10090 GN=Itm2b PE=1 SV=1
D3Z6Q9	Bridging integrator 2	Bin2	23643000	27522000	29819000	26677000	28607000	36009000	31625000	41042000	41483000	23802000	30401000	29731000	35472000	47830000	34800000	>sp|D3Z6Q9|BIN2_MOUSE Bridging integrator 2 OS=Mus musculus OX=10090 GN=Bin2 PE=1 SV=1
Q3UI43	BRISC and BRCA1-A complex member 1	Babam1	16930000	16672000	15473000	10235000	17504000	18053000	17915000	18926000	18412000	16932000	19303000	17800000	14215000	10123000	17555000	>sp|Q3UI43|BABA1_MOUSE BRISC and BRCA1-A complex member 1 OS=Mus musculus OX=10090 GN=Babam1 PE=1 SV=1
Q3TCJ1	BRISC complex subunit Abro1	Abraxas2	19425000	15994000	18877000	16072000	19005000	13570000	14915000	16538000	14365000	20470000	14382000	13830000	13735000	12240000	18580000	>sp|Q3TCJ1|ABRX2_MOUSE BRISC complex subunit Abraxas 2 OS=Mus musculus OX=10090 GN=Abraxas2 PE=1 SV=1
O88379	Bromodomain adjacent to zinc finger domain protein 1A	Baz1a	2634700	3849600	5007000	2571500	4728907	7790687	2712600	2.48654e+06	3574700	2511800	3443500	3128900	3826600	2513800	2.43848e+06	>sp|O88379|BAZ1A_MOUSE Bromodomain adjacent to zinc finger domain protein 1A OS=Mus musculus OX=10090 GN=Baz1a PE=1 SV=3
Q7JJ13	Bromodomain-containing protein 2	Brd2	8752200	5296500	6024900	6371300	6557200	5408000	5333100	5428600	6843900	5789600	5806100	4716500	4440000	3796100	5959800	>sp|Q7JJ13|BRD2_MOUSE Bromodomain-containing protein 2 OS=Mus musculus OX=10090 GN=Brd2 PE=1 SV=1
Q9ESU6	Bromodomain-containing protein 4	Brd4	8957100	9191800	8067900	9873600	9637200	8651300	7377800	9359200	9546300	7362400	7335900	8205200	7238300	7035100	9398900	>sp|Q9ESU6|BRD4_MOUSE Bromodomain-containing protein 4 OS=Mus musculus OX=10090 GN=Brd4 PE=1 SV=2
Q80Y55	BSD domain-containing protein 1	Bsdc1	850360	945340	1505400	1.64704e+06	1.59706e+06	1722200	1150000	1392400	1709000	2024800	1421200	1356100	957908	2981000	860180	>sp|Q80Y55|BSDC1_MOUSE BSD domain-containing protein 1 OS=Mus musculus OX=10090 GN=Bsdc1 PE=1 SV=1
Q6WVG3	BTB/POZ domain-containing protein KCTD12	Kctd12	37044000	39618000	40686000	33071000	32628000	47026000	32554000	32767000	39880000	30787000	31071000	36161000	39359000	39980000	28358000	>sp|Q6WVG3|KCD12_MOUSE BTB/POZ domain-containing protein KCTD12 OS=Mus musculus OX=10090 GN=Kctd12 PE=1 SV=1
Q8VC57	BTB/POZ domain-containing protein KCTD5	Kctd5	4241400	3630400	4641700	4559600	4939200	5335000	5258200	5904800	6167400	2.74544e+06	3302700	5163900	7332800	6712600	5040200	>sp|Q8VC57|KCTD5_MOUSE BTB/POZ domain-containing protein KCTD5 OS=Mus musculus OX=10090 GN=Kctd5 PE=1 SV=1
Q9JMD0	BUB3-interacting and GLEBS motif-containing protein ZNF207	Znf207	19955000	21022000	18096000	19474000	18616000	16771000	26825000	19476000	14954000	21176000	21599000	18216000	17650000	14583000	19809000	>sp|Q9JMD0|ZN207_MOUSE BUB3-interacting and GLEBS motif-containing protein ZNF207 OS=Mus musculus OX=10090 GN=Znf207 PE=1 SV=1
O54825	Bystin	Bysl	39516000	28355000	24772000	36050000	42035000	17781000	27928336	27069000	21727000	51698000	24569716	24529000	20687000	19130000	20131674	>sp|O54825|BYST_MOUSE Bystin OS=Mus musculus OX=10090 GN=Bysl PE=1 SV=3
P51908	C->U-editing enzyme APOBEC-1	Apobec1	18679000	14260000	13205000	12291000	15497000	10607000	12875000	11161000	13272000	14136000	15869053	9964900	10964000	10945000	15357000	>sp|P51908|ABEC1_MOUSE C->U-editing enzyme APOBEC-1 OS=Mus musculus OX=10090 GN=Apobec1 PE=1 SV=1
Q922D8	C-1-tetrahydrofolate synthase, cytoplasmic;C-1-tetrahydrofolate synthase, cytoplasmic, N-terminally processed;Formyltetrahydrofolate synthetase;Methenyltetrahydrofolate cyclohydrolase;Methylenetetrahydrofolate dehydrogenase	Mthfd1	42504000	52183000	46432000	48225000	48841000	44783000	48373000	51118000	46918000	42461000	49251000	50172000	48043000	38365000	50739000	>sp|Q922D8|C1TC_MOUSE C-1-tetrahydrofolate synthase, cytoplasmic OS=Mus musculus OX=10090 GN=Mthfd1 PE=1 SV=4
Q8CGZ0	Calcium homeostasis endoplasmic reticulum protein	Cherp	13960000	12961000	15454000	12887000	9397400	17713000	17131000	17189000	19351000	10187000	14393000	17071000	15082000	17798000	12498000	>sp|Q8CGZ0|CHERP_MOUSE Calcium homeostasis endoplasmic reticulum protein OS=Mus musculus OX=10090 GN=Cherp PE=1 SV=1
Q8C078	Calcium/calmodulin-dependent protein kinase kinase 2	Camkk2	3209000	4963200	4973300	3548100	3747200	6396900	6143800	4899900	4980600	4787200	4623800	6611400	13149000	5782000	4549500	>sp|Q8C078|KKCC2_MOUSE Calcium/calmodulin-dependent protein kinase kinase 2 OS=Mus musculus OX=10090 GN=Camkk2 PE=1 SV=2
Q91YS8	Calcium/calmodulin-dependent protein kinase type 1	Camk1	25969000	26081000	23289000	22742000	23890000	25413818	24332000	19239000	18708000	22081000	21913000	27016000	21241000	14854000	26021000	>sp|Q91YS8|KCC1A_MOUSE Calcium/calmodulin-dependent protein kinase type 1 OS=Mus musculus OX=10090 GN=Camk1 PE=1 SV=1
Q6PHZ2	Calcium/calmodulin-dependent protein kinase type II subunit delta	Camk2d	14358000	15474000	17802000	15347000	11383000	16545000	15491000	16734000	17603000	16862000	15417000	13715000	20921000	23940000	18729000	>sp|Q6PHZ2|KCC2D_MOUSE Calcium/calmodulin-dependent protein kinase type II subunit delta OS=Mus musculus OX=10090 GN=Camk2d PE=1 SV=1
Q923T9	Calcium/calmodulin-dependent protein kinase type II subunit gamma	Camk2g	5752100	4435800	4760400	5836600	4.08356e+06	3376100	4825100	3917100	6252800	3918300	5244500	5301700	7013200	8573000	4660600	>sp|Q923T9|KCC2G_MOUSE Calcium/calmodulin-dependent protein kinase type II subunit gamma OS=Mus musculus OX=10090 GN=Camk2g PE=1 SV=1
Q8BH59	Calcium-binding mitochondrial carrier protein Aralar1	Slc25a12	9136800	9259600	7732800	9865100	9860600	10229000	8690600	7965800	9645700	10358000	8306500	8326600	12910000	14503000	8925300	>sp|Q8BH59|CMC1_MOUSE Calcium-binding mitochondrial carrier protein Aralar1 OS=Mus musculus OX=10090 GN=Slc25a12 PE=1 SV=1
Q9QXX4	Calcium-binding mitochondrial carrier protein Aralar2	Slc25a13	6127500	9041300	5175200	6874300	7093000	7609400	7093500	5839400	7599000	4488800	7981000	8167300	9110700	15480000	6754200	>sp|Q9QXX4|CMC2_MOUSE Calcium-binding mitochondrial carrier protein Aralar2 OS=Mus musculus OX=10090 GN=Slc25a13 PE=1 SV=1
Q8BMD8	Calcium-binding mitochondrial carrier protein SCaMC-1	Slc25a24	9631700	12316000	9059700	10177000	9400800	10745000	9599800	7865100	10490000	7811600	8376200	11614000	13157000	13394000	7955200	>sp|Q8BMD8|SCMC1_MOUSE Calcium-binding mitochondrial carrier protein SCaMC-1 OS=Mus musculus OX=10090 GN=Slc25a24 PE=1 SV=1
Q9CR86	Calcium-regulated heat stable protein 1	Carhsp1	10148000	10860000	12116000	9946400	12089000	12289000	8641400	9915700	13840000	12257000	10624000	12548000	9883000	9814300	11215000	>sp|Q9CR86|CHSP1_MOUSE Calcium-regulated heat stable protein 1 OS=Mus musculus OX=10090 GN=Carhsp1 PE=1 SV=1
Q9CXW3	Calcyclin-binding protein	Cacybp	129040000	123390000	125870000	127020000	115610000	134730000	121970000	116730000	134860000	115510000	142490000	127070000	96195000	115560000	117620000	>sp|Q9CXW3|CYBP_MOUSE Calcyclin-binding protein OS=Mus musculus OX=10090 GN=Cacybp PE=1 SV=1
P35564	Calnexin	Canx	29251000	38435000	37885000	34213000	28623000	37141000	35541000	42487000	42873000	30423000	38895000	44603000	33187000	41065000	38868000	>sp|P35564|CALX_MOUSE Calnexin OS=Mus musculus OX=10090 GN=Canx PE=1 SV=1
O88456	Calpain small subunit 1	Capns1	5467200	4618500	4562228	4562100	4734400	4401300	5948300	4787000	3941200	5011300	4523100	4558500	6562500	5445400	4720400	>sp|O88456|CPNS1_MOUSE Calpain small subunit 1 OS=Mus musculus OX=10090 GN=Capns1 PE=1 SV=1
O08529	Calpain-2 catalytic subunit	Capn2	10549000	8953800	9805500	11344000	10104000	5165700	8455200	8723700	9061400	6499500	10447000	12212000	8384000	8965100	12468000	>sp|O08529|CAN2_MOUSE Calpain-2 catalytic subunit OS=Mus musculus OX=10090 GN=Capn2 PE=1 SV=4
P51125	Calpastatin	Cast	19463000	24553000	23410000	21907000	25620000	31659000	25296000	28065000	40846000	29953000	23414000	26567000	26945000	38037000	28544000	>sp|P51125|ICAL_MOUSE Calpastatin OS=Mus musculus OX=10090 GN=Cast PE=1 SV=2
P14211	Calreticulin	Calr	659750016	695609984	745020032	652560000	671440000	797870016	666870016	774739968	768400000	707209984	704190016	678960000	612300032	661809984	717859968	>sp|P14211|CALR_MOUSE Calreticulin OS=Mus musculus OX=10090 GN=Calr PE=1 SV=1
O35887	Calumenin	Calu	40355000	47382000	47554000	41842000	48516000	47057000	47424000	47876000	39259000	51232000	48346000	66061000	48463000	44862000	51602000	>sp|O35887|CALU_MOUSE Calumenin OS=Mus musculus OX=10090 GN=Calu PE=1 SV=1
P05132	cAMP-dependent protein kinase catalytic subunit alpha	Prkaca	3.045e+06	6481300	5885300	6937400	7627800	5833800	4566200	5809800	5027800	8168700	8428503	8801600	6504600	5521700	8415600	>sp|P05132|KAPCA_MOUSE cAMP-dependent protein kinase catalytic subunit alpha OS=Mus musculus OX=10090 GN=Prkaca PE=1 SV=3
Q9DBC7	cAMP-dependent protein kinase type I-alpha regulatory subunit;cAMP-dependent protein kinase type I-alpha regulatory subunit, N-terminally processed	Prkar1a	62163000	55891000	55277000	53958000	54681000	62843000	53490000	55187000	52733000	56380000	52022000	55108000	61562000	53208000	49786000	>sp|Q9DBC7|KAP0_MOUSE cAMP-dependent protein kinase type I-alpha regulatory subunit OS=Mus musculus OX=10090 GN=Prkar1a PE=1 SV=3
P12367	cAMP-dependent protein kinase type II-alpha regulatory subunit	Prkar2a	2607800	5342900	3032400	4645600	4.81502e+06	5480800	4107000	4363400	4180700	2316700	4594300	4566400	3966800	5140600	2152300	>sp|P12367|KAP2_MOUSE cAMP-dependent protein kinase type II-alpha regulatory subunit OS=Mus musculus OX=10090 GN=Prkar2a PE=1 SV=2
P56212	cAMP-regulated phosphoprotein 19	Arpp19	42549000	37477000	48371000	43820000	50784000	39882000	40188000	38919000	36069000	47313000	39711000	46398000	38769000	29328000	48796000	>sp|P56212|ARP19_MOUSE cAMP-regulated phosphoprotein 19 OS=Mus musculus OX=10090 GN=Arpp19 PE=1 SV=2
Q9CQA9	Cancer-related nucleoside-triphosphatase homolog	Ntpcr	11354000	10205000	10698000	10857000	9951500	13777000	10713000	11472000	15385000	8634400	9427300	9927900	13190000	14895000	10510000	>sp|Q9CQA9|NTPCR_MOUSE Cancer-related nucleoside-triphosphatase homolog OS=Mus musculus OX=10090 GN=Ntpcr PE=1 SV=1
Q922J3	CAP-Gly domain-containing linker protein 1	Clip1	8396000	9218000	8920100	6861700	8317300	8036100	7625500	7092400	7459400	8540900	10502000	9334500	6528200	5113300	7555300	>sp|Q922J3|CLIP1_MOUSE CAP-Gly domain-containing linker protein 1 OS=Mus musculus OX=10090 GN=Clip1 PE=1 SV=1
Q60865	Caprin-1	Caprin1	71232000	79455000	69407000	75002000	75868000	68665000	82893000	63588000	60470000	83333000	86704000	84797000	63055000	66028000	77555000	>sp|Q60865|CAPR1_MOUSE Caprin-1 OS=Mus musculus OX=10090 GN=Caprin1 PE=1 SV=2
Q9DBC3	Cap-specific mRNA (nucleoside-2'-O-)-methyltransferase 1	Cmtr1	10155000	8074700	8097100	7351700	7627800	7816500	6770300	7127600	7279900	9448700	7975100	9241000	8320200	9752800	8319000	>sp|Q9DBC3|CMTR1_MOUSE Cap-specific mRNA (nucleoside-2'-O-)-methyltransferase 1 OS=Mus musculus OX=10090 GN=Cmtr1 PE=1 SV=1
Q3UZA1	CapZ-interacting protein	Rcsd1	7488200	2865600	4751600	4124700	5204500	4471900	4007800	6909600	3500600	4443500	3781200	4537190	4693800	2314400	4408400	>sp|Q3UZA1|CPZIP_MOUSE CapZ-interacting protein OS=Mus musculus OX=10090 GN=Rcsd1 PE=1 SV=1
P48758	Carbonyl reductase [NADPH] 1	Cbr1	32438000	32829000	34454000	35778000	39239000	30197000	31521000	32738000	34798000	35761000	32668000	33103000	26858000	24511000	35766000	>sp|P48758|CBR1_MOUSE Carbonyl reductase [NADPH] 1 OS=Mus musculus OX=10090 GN=Cbr1 PE=1 SV=3
Q8K354	Carbonyl reductase [NADPH] 3	Cbr3	4492300	4538800	3223200	4027800	4484600	3029200	4841800	4324500	3635400	4351600	4.46642e+06	5601200	3399700	3275400	5243600	>sp|Q8K354|CBR3_MOUSE Carbonyl reductase [NADPH] 3 OS=Mus musculus OX=10090 GN=Cbr3 PE=1 SV=1
Q91VT4	Carbonyl reductase family member 4	Cbr4	7072900	4789900	4869800	5300900	4498600	4332100	3897500	3373100	4509000	3217900	4070300	4023000	4218900	3.8648e+06	3340500	>sp|Q91VT4|CBR4_MOUSE 3-oxoacyl-[acyl-carrier-protein] reductase OS=Mus musculus OX=10090 GN=Cbr4 PE=1 SV=2
O89001	Carboxypeptidase D	Cpd	17239000	15361000	14414000	17033000	12857000	15435000	16282000	11863000	16121000	13351000	14267000	14303000	11441000	17012000	13860000	>sp|O89001|CBPD_MOUSE Carboxypeptidase D OS=Mus musculus OX=10090 GN=Cpd PE=1 SV=2
P97742	Carnitine O-palmitoyltransferase 1, liver isoform	Cpt1a	6438300	8688600	11294000	8215600	7.3439e+06	6547800	7508000	2.36393e+06	869057	11470000	8354000	8268900	7205809	8383200	6452600	>sp|P97742|CPT1A_MOUSE Carnitine O-palmitoyltransferase 1, liver isoform OS=Mus musculus OX=10090 GN=Cpt1a PE=1 SV=4
P52825	Carnitine O-palmitoyltransferase 2, mitochondrial	Cpt2	7731900	6602300	8367685	15286000	6317900	1341500	12228000	1313500	6690500	4426400	6475100	7340100	2262700	8600300	6054500	>sp|P52825|CPT2_MOUSE Carnitine O-palmitoyltransferase 2, mitochondrial OS=Mus musculus OX=10090 GN=Cpt2 PE=1 SV=2
Q9DC28	Casein kinase I isoform delta	Csnk1d	18452000	20801000	22234000	16813000	21254000	20503000	17687000	16559000	12508000	8339100	10070000	17355000	20764000	19825000	21059000	>sp|Q9DC28|KC1D_MOUSE Casein kinase I isoform delta OS=Mus musculus OX=10090 GN=Csnk1d PE=1 SV=2
Q60737	Casein kinase II subunit alpha	Csnk2a1	877160	1212800	2447300	1245900	1333600	1309500	1597900	2371000	1548300	1314900	1.54979e+06	1594200	2133000	1944000	1235600	>sp|Q60737|CSK21_MOUSE Casein kinase II subunit alpha OS=Mus musculus OX=10090 GN=Csnk2a1 PE=1 SV=2
P67871	Casein kinase II subunit beta	Csnk2b	19525000	13894000	16521000	15002000	16150000	18149000	14501000	20545000	17202000	13178000	16147000	16101000	18991000	20482000	14430000	>sp|P67871|CSK2B_MOUSE Casein kinase II subunit beta OS=Mus musculus OX=10090 GN=Csnk2b PE=1 SV=1
A2AIV8	Caspase recruitment domain-containing protein 9	Card9	6024900	6799200	5902400	6780400	6648800	7892600	7582000	5917000	7761900	4650800	8588200	7740800	6643700	12043000	6830200	>sp|A2AIV8|CARD9_MOUSE Caspase recruitment domain-containing protein 9 OS=Mus musculus OX=10090 GN=Card9 PE=1 SV=1
P29452	Caspase-1;Caspase-1 subunit p10;Caspase-1 subunit p20	Casp1	15541000	16243000	17436000	16433000	15584000	17294000	15790000	11693000	17120000	12952000	17871000	15469000	15881000	12615000	15290000	>sp|P29452|CASP1_MOUSE Caspase-1 OS=Mus musculus OX=10090 GN=Casp1 PE=1 SV=1
P70677	Caspase-3;Caspase-3 subunit p12;Caspase-3 subunit p17	Casp3	4063000	5249400	4117800	9072600	1.53276e+06	6.13025e+06	5334900	4435700	4994200	4956305	4773000	5066700	2754300	2668700	3539100	>sp|P70677|CASP3_MOUSE Caspase-3 OS=Mus musculus OX=10090 GN=Casp3 PE=1 SV=1
O89110	Caspase-8;Caspase-8 subunit p10;Caspase-8 subunit p18	Casp8	15787000	19736000	19529000	16884000	17918000	19957000	13907000	21472000	19468000	14991000	21328000	20323000	19370000	14877000	17383000	>sp|O89110|CASP8_MOUSE Caspase-8 OS=Mus musculus OX=10090 GN=Casp8 PE=1 SV=1
Q8C3Q9	Caspase-9;Caspase-9 subunit p10;Caspase-9 subunit p35	Casp9	1563000	2032400	2517900	2146600	2341300	4696100	1801500	2164900	2547000	2168100	2468200	3199300	4605500	3558700	2365500	>sp|Q8C3Q9|CASP9_MOUSE Caspase-9 OS=Mus musculus OX=10090 GN=Casp9 PE=1 SV=1
P24270	Catalase	Cat	129770000	128870000	130940000	106550000	104490000	97319000	131300000	142330000	132890000	134930000	122800000	132200000	145550000	139330000	149880000	>sp|P24270|CATA_MOUSE Catalase OS=Mus musculus OX=10090 GN=Cat PE=1 SV=4
O88587	Catechol O-methyltransferase	Comt	2943200	6378600	3675800	4444700	3796200	6017400	4035100	3488100	5190200	2855900	3666500	3914700	9802000	7181300	3094800	>sp|O88587|COMT_MOUSE Catechol O-methyltransferase OS=Mus musculus OX=10090 GN=Comt PE=1 SV=2
Q8BIG7	Catechol O-methyltransferase domain-containing protein 1	Comtd1	13692000	18990000	17428000	16858000	18131000	24128000	17320000	16890000	22007000	12227000	18100000	17391000	28907000	32118000	16334000	>sp|Q8BIG7|CMTD1_MOUSE Catechol O-methyltransferase domain-containing protein 1 OS=Mus musculus OX=10090 GN=Comtd1 PE=1 SV=1
P26231	Catenin alpha-1	Ctnna1	5060900	4644300	4.45188e+06	4560200	4675000	5603700	4.55596e+06	4041300	4.24097e+06	4217500	5557600	3507600	3600700	3354000	3.37273e+06	>sp|P26231|CTNA1_MOUSE Catenin alpha-1 OS=Mus musculus OX=10090 GN=Ctnna1 PE=1 SV=1
P30999	Catenin delta-1	Ctnnd1	33716000	35652000	31237000	33855000	32192000	31372000	31114000	29509000	32993000	32103000	32642000	33397000	30678000	30718000	32861000	>sp|P30999|CTND1_MOUSE Catenin delta-1 OS=Mus musculus OX=10090 GN=Ctnnd1 PE=1 SV=2
P10605	Cathepsin B;Cathepsin B heavy chain;Cathepsin B light chain	Ctsb	501489984	693600000	634870016	613160000	607150016	754560000	707859968	784689984	817420032	676049984	627900032	708630016	810489984	772099968	799150016	>sp|P10605|CATB_MOUSE Cathepsin B OS=Mus musculus OX=10090 GN=Ctsb PE=1 SV=2
P18242	Cathepsin D	Ctsd	728889984	828360000	995910016	839169984	1008400000	1030299968	877760000	895280000	1254499968	778400000	861630016	879740032	1036200000	1099600000	1116300032	>sp|P18242|CATD_MOUSE Cathepsin D OS=Mus musculus OX=10090 GN=Ctsd PE=1 SV=1
P49935	Cathepsin H;Cathepsin H heavy chain;Cathepsin H light chain;Cathepsin H mini chain;Pro-cathepsin H	Ctsh	2027200	1688300	2181300	2147700	2780200	2502200	1677100	1800800	2548500	2516700	1699100	3195600	3833200	5190500	2057800	>sp|P49935|CATH_MOUSE Pro-cathepsin H OS=Mus musculus OX=10090 GN=Ctsh PE=1 SV=2
P06797	Cathepsin L1;Cathepsin L1 heavy chain;Cathepsin L1 light chain	Ctsl	90507000	93389000	95488000	69222000	80449000	90295000	93191000	106190000	89416000	123470000	99429000	84929000	73991000	74397000	111870000	>sp|P06797|CATL1_MOUSE Procathepsin L OS=Mus musculus OX=10090 GN=Ctsl PE=1 SV=2
O70370	Cathepsin S	Ctss	173570000	190530000	236710000	168590000	183830000	251280000	205090000	276009984	324350016	197430000	174550000	204590000	236380000	252610000	257490000	>sp|O70370|CATS_MOUSE Cathepsin S OS=Mus musculus OX=10090 GN=Ctss PE=1 SV=2
Q9WUU7	Cathepsin Z	Ctsz	299769984	415080000	553459968	345630016	336920000	469329984	407940000	534800000	598540032	452320000	359209984	428500000	482040000	370910016	565310016	>sp|Q9WUU7|CATZ_MOUSE Cathepsin Z OS=Mus musculus OX=10090 GN=Ctsz PE=1 SV=1
P24668	Cation-dependent mannose-6-phosphate receptor	M6pr	35514000	40846000	40541000	29472000	25494000	37987000	46882000	61369000	53451000	41423000	37606000	45555000	46881000	59117000	54053000	>sp|P24668|MPRD_MOUSE Cation-dependent mannose-6-phosphate receptor OS=Mus musculus OX=10090 GN=M6pr PE=1 SV=1
Q07113	Cation-independent mannose-6-phosphate receptor	Igf2r	12239000	12515000	12205000	13377000	13389000	11763000	11276000	11230000	10207000	9867600	11521000	11853000	9239500	11773000	14571000	>sp|Q07113|MPRI_MOUSE Cation-independent mannose-6-phosphate receptor OS=Mus musculus OX=10090 GN=Igf2r PE=1 SV=1
P51670	C-C motif chemokine 9;CCL9(29-101);CCL9(30-101);CCL9(31-101)	Ccl9	31912000	18449000	17264000	37681000	35118000	45435000	23231000	23905000	13596000	36058000	23393000	13171000	20732000	30769000	21396000	>sp|P51670|CCL9_MOUSE C-C motif chemokine 9 OS=Mus musculus OX=10090 GN=Ccl9 PE=1 SV=1
Q8K1J6	CCA tRNA nucleotidyltransferase 1, mitochondrial	Trnt1	1.30037e+06	1395000	1177500	428980	2272200	1170900	1835000	1462400	1498600	469292	70227.1	2814400	1497600	1129800	1459300	>sp|Q8K1J6|TRNT1_MOUSE CCA tRNA nucleotidyltransferase 1, mitochondrial OS=Mus musculus OX=10090 GN=Trnt1 PE=1 SV=1
P28033	CCAAT/enhancer-binding protein beta	Cebpb	21895000	17147000	19600000	16940000	21711000	19184000	16246000	15092000	15328000	17801000	17620000	16754000	15403000	13466000	19319000	>sp|P28033|CEBPB_MOUSE CCAAT/enhancer-binding protein beta OS=Mus musculus OX=10090 GN=Cebpb PE=1 SV=1
Q00322	CCAAT/enhancer-binding protein delta	Cebpd	6555200	4086400	4594800	4885900	6461200	5489400	6269800	2398600	6564500	4432900	8601800	4515800	5413300	3189100	5064600	>sp|Q00322|CEBPD_MOUSE CCAAT/enhancer-binding protein delta OS=Mus musculus OX=10090 GN=Cebpd PE=1 SV=2
P53569	CCAAT/enhancer-binding protein zeta	Cebpz	3981400	3459200	4765300	5010000	4499500	5452300	5393900	6296900	5577600	2613000	3243200	3732700	10304000	9061300	4903900	>sp|P53569|CEBPZ_MOUSE CCAAT/enhancer-binding protein zeta OS=Mus musculus OX=10090 GN=Cebpz PE=1 SV=2
Q8K0V4	CCR4-NOT transcription complex subunit 3	Cnot3	4613400	5561900	7625500	6871300	7875900	9364600	5361800	7195900	11971000	7469800	6480600	6296600	7075100	12095000	6459000	>sp|Q8K0V4|CNOT3_MOUSE CCR4-NOT transcription complex subunit 3 OS=Mus musculus OX=10090 GN=Cnot3 PE=1 SV=1
Q61490	CD166 antigen	Alcam	11596000	9891600	10473000	8722100	8664500	6411400	10477000	10909000	9638000	11376000	9266200	12476000	6075400	8189500	11420000	>sp|Q61490|CD166_MOUSE CD166 antigen OS=Mus musculus OX=10090 GN=Alcam PE=1 SV=3
Q62192	CD180 antigen	Cd180	4710600	5950200	5003400	5548500	5590000	8622100	5284500	4993600	7257200	3484600	5354600	5162500	8620500	8713100	5708600	>sp|Q62192|CD180_MOUSE CD180 antigen OS=Mus musculus OX=10090 GN=Cd180 PE=1 SV=2
Q9CWK3	CD2 antigen cytoplasmic tail-binding protein 2	Cd2bp2	7915800	5616500	6447400	3902700	4337100	5408000	5176000	6794000	7434300	5245200	7047400	7592500	4652600	5328000	5642200	>sp|Q9CWK3|CD2B2_MOUSE CD2 antigen cytoplasmic tail-binding protein 2 OS=Mus musculus OX=10090 GN=Cd2bp2 PE=1 SV=1
Q9JLQ0	CD2-associated protein	Cd2ap	30740000	26487000	27482000	24133000	26950000	28765000	22461000	22686000	26740000	27427000	28601000	25951000	19082000	14685000	25791000	>sp|Q9JLQ0|CD2AP_MOUSE CD2-associated protein OS=Mus musculus OX=10090 GN=Cd2ap PE=1 SV=3
P15379	CD44 antigen	Cd44	191210000	133720000	121010000	149590000	122750000	117310000	134180000	117650000	87279000	142810000	140790000	140600000	113010000	117820000	142790000	>sp|P15379|CD44_MOUSE CD44 antigen OS=Mus musculus OX=10090 GN=Cd44 PE=1 SV=3
P18181	CD48 antigen	Cd48	18024000	23422000	19744000	18652000	16277000	12434000	17806000	17300000	11339000	17144000	19851000	19124000	12620000	11778000	17482000	>sp|P18181|CD48_MOUSE CD48 antigen OS=Mus musculus OX=10090 GN=Cd48 PE=1 SV=1
Q8BGH7	CDC42 small effector protein 2	Cdc42se2	4350100	9455600	7188400	6223700	5428800	6523500	6214800	8378900	11337000	5758300	8347700	8663100	8043800	13406000	8988200	>sp|Q8BGH7|C42S2_MOUSE CDC42 small effector protein 2 OS=Mus musculus OX=10090 GN=Cdc42se2 PE=1 SV=1
Q8CJ53	Cdc42-interacting protein 4	Trip10	4969900	4989800	4814300	4354300	3582000	6732800	4439800	5349800	5487900	3102100	3069800	3451600	7771100	6052800	2759200	>sp|Q8CJ53|CIP4_MOUSE Cdc42-interacting protein 4 OS=Mus musculus OX=10090 GN=Trip10 PE=1 SV=2
Q91WS0	CDGSH iron-sulfur domain-containing protein 1	Cisd1	21380000	24845000	37544000	26000000	37283000	28940000	17135000	39343000	28545000	28154000	22283000	28250000	17941000	16636000	36475000	>sp|Q91WS0|CISD1_MOUSE CDGSH iron-sulfur domain-containing protein 1 OS=Mus musculus OX=10090 GN=Cisd1 PE=1 SV=1
Q9CQB5	CDGSH iron-sulfur domain-containing protein 2	Cisd2	8180500	9800200	9721700	8383300	10161000	8302600	8137400	7236300	8671000	9307100	6535700	7437200	7952800	13240000	8042900	>sp|Q9CQB5|CISD2_MOUSE CDGSH iron-sulfur domain-containing protein 2 OS=Mus musculus OX=10090 GN=Cisd2 PE=1 SV=1
B1AR13	CDGSH iron-sulfur domain-containing protein 3, mitochondrial	Cisd3	10952000	10971000	11235000	12272000	16335000	11753000	9070500	11074000	7520500	10589000	13065000	8409100	7972800	13366000	7946400	>sp|B1AR13|CISD3_MOUSE CDGSH iron-sulfur domain-containing protein 3, mitochondrial OS=Mus musculus OX=10090 GN=Cisd3 PE=1 SV=1
Q8R0X2	CDK2-associated and cullin domain-containing protein 1	Cacul1	2648000	2595300	2813700	2265400	2766500	2648600	2535500	2457200	2558000	2931525	2779900	3313400	2732500	2883100	2.71181e+06	>sp|Q8R0X2|CACL1_MOUSE CDK2-associated and cullin domain-containing protein 1 OS=Mus musculus OX=10090 GN=Cacul1 PE=2 SV=1
P51949	CDK-activating kinase assembly factor MAT1	Mnat1	7707800	4949000	6379500	5813300	5316700	7850500	7211800	6384800	9035100	7359500	8041000	6692100	13391000	9846600	6662800	>sp|P51949|MAT1_MOUSE CDK-activating kinase assembly factor MAT1 OS=Mus musculus OX=10090 GN=Mnat1 PE=1 SV=2
Q8BI72	CDKN2A-interacting protein	Cdkn2aip	8407300	6313300	7895000	7637100	9178300	6479300	6801200	5454900	5935000	7592800	5579400	5536000	5790500	7377700	8177800	>sp|Q8BI72|CARF_MOUSE CDKN2A-interacting protein OS=Mus musculus OX=10090 GN=Cdkn2aip PE=1 SV=1
Q9D211	CDKN2AIP N-terminal-like protein	Cdkn2aipnl	6320600	10213000	6464700	5468700	5216700	5948900	9397900	9299500	6643600	7429200	5124200	7634200	3875200	4.05923e+06	4833200	>sp|Q9D211|C2AIL_MOUSE CDKN2AIP N-terminal-like protein OS=Mus musculus OX=10090 GN=Cdkn2aipnl PE=3 SV=1
Q8VDP4	Cell cycle and apoptosis regulator protein 2	Ccar2	8096200	10102000	6766400	8322200	9067400	9236300	8532900	8502100	7470500	9249100	5605300	8543000	15707000	7214000	9748400	>sp|Q8VDP4|CCAR2_MOUSE Cell cycle and apoptosis regulator protein 2 OS=Mus musculus OX=10090 GN=Ccar2 PE=1 SV=2
Q9D9K3	Cell death regulator Aven	Aven	1840200	1384000	2086300	1447800	1732500	3075800	1456800	1321100	2390100	930850	1259300	1230800	3152300	3022700	1627400	>sp|Q9D9K3|AVEN_MOUSE Cell death regulator Aven OS=Mus musculus OX=10090 GN=Aven PE=1 SV=2
P60766	Cell division control protein 42 homolog	Cdc42	111920000	106190000	105610000	107250000	96934000	132260000	115250000	121430000	127990000	101900000	104040000	118200000	162730000	174330000	113230000	>sp|P60766|CDC42_MOUSE Cell division control protein 42 homolog OS=Mus musculus OX=10090 GN=Cdc42 PE=1 SV=2
Q6A068	Cell division cycle 5-like protein	Cdc5l	29020000	25879000	23698000	23833000	21208000	23261000	25316000	18922000	28245000	24588000	27631000	26342000	19838000	19252000	23691000	>sp|Q6A068|CDC5L_MOUSE Cell division cycle 5-like protein OS=Mus musculus OX=10090 GN=Cdc5l PE=1 SV=2
Q8CH18	Cell division cycle and apoptosis regulator protein 1	Ccar1	6916400	7820900	7312800	7162900	7803100	8379800	8631500	8891300	10060000	6520400	8652400	7382700	7308900	8573600	6533900	>sp|Q8CH18|CCAR1_MOUSE Cell division cycle and apoptosis regulator protein 1 OS=Mus musculus OX=10090 GN=Ccar1 PE=1 SV=1
Q08288	Cell growth-regulating nucleolar protein	Lyar	17256000	9153900	9703400	14563000	10008446	22658628	11550000	6465000	9668102	19974000	13389000	7765400	7420800	3678100	10467000	>sp|Q08288|LYAR_MOUSE Cell growth-regulating nucleolar protein OS=Mus musculus OX=10090 GN=Lyar PE=1 SV=2
Q8BTP3	Cell surface glycoprotein CD200 receptor 5	Cd200r5	4173400	3558400	4065600	3665300	4780800	4837800	3899100	3342700	5285300	2813200	2631900	3393500	4197400	7641800	4262800	>sp|Q8BTP3|MO2R5_MOUSE Cell surface glycoprotein CD200 receptor 5 OS=Mus musculus OX=10090 GN=Cd200r5 PE=2 SV=1
P53996	Cellular nucleic acid-binding protein	Cnbp	205990000	211130000	174060000	185230000	222320000	168580000	180600000	158310000	167270000	287710016	210530000	178050000	217260000	240860000	217870000	>sp|P53996|CNBP_MOUSE CCHC-type zinc finger nucleic acid binding protein OS=Mus musculus OX=10090 GN=Cnbp PE=1 SV=2
Q9R1K9	Centrin-2	Cetn2	2640000	2838200	3068900	2493000	2894700	2.63182e+06	3205000	2923100	2740100	2651000	4212100	3357600	2312955	2503700	2690400	>sp|Q9R1K9|CETN2_MOUSE Centrin-2 OS=Mus musculus OX=10090 GN=Cetn2 PE=1 SV=1
O35648	Centrin-3	Cetn3	3708300	3235000	3081800	2577800	3256000	2.40981e+06	3269600	2807700	2290400	3080700	2771300	3944800	2738100	1776800	1.43377e+06	>sp|O35648|CETN3_MOUSE Centrin-3 OS=Mus musculus OX=10090 GN=Cetn3 PE=1 SV=1
Q9CXS4	Centromere protein V	Cenpv	17909000	14432000	13958000	10233000	13811000	9288400	12762000	13522000	10802000	13681000	12561000	14196000	12925000	10315000	11370000	>sp|Q9CXS4|CENPV_MOUSE Centromere protein V OS=Mus musculus OX=10090 GN=Cenpv PE=1 SV=2
O54692	Centromere/kinetochore protein zw10 homolog	Zw10	2709600	2584300	2617100	2533100	2063100	4381400	2260100	3348400	4082400	684142	654996	2608300	7202100	6248700	3485900	>sp|O54692|ZW10_MOUSE Centromere/kinetochore protein zw10 homolog OS=Mus musculus OX=10090 GN=Zw10 PE=1 SV=3
Q6RT24	Centromere-associated protein E	Cenpe	5064800	4797300	6041000	7278900	6429700	6785900	5828600	5592200	6.02493e+06	3.74029e+06	4359200	5743100	5426400	6696000	5237300	>sp|Q6RT24|CENPE_MOUSE Centromere-associated protein E OS=Mus musculus OX=10090 GN=Cenpe PE=1 SV=1
Q6A065	Centrosomal protein of 170 kDa	Cep170	6244000	6162200	8498100	4454100	4259200	8584900	5673400	5672100	7120200	4997600	5268700	5641300	6954600	8329700	5777700	>sp|Q6A065|CE170_MOUSE Centrosomal protein of 170 kDa OS=Mus musculus OX=10090 GN=Cep170 PE=1 SV=2
Q8BT07	Centrosomal protein of 55 kDa	Cep55	5559801	3.62884e+06	4251800	4.0072e+06	4699500	4427200	4228326	3589900	4553100	1.42039e+06	24939.8	3356000	4482100	4669300	4341100	>sp|Q8BT07|CEP55_MOUSE Centrosomal protein of 55 kDa OS=Mus musculus OX=10090 GN=Cep55 PE=1 SV=2
Q924Z4	Ceramide synthase 2	Cers2	11515000	7675000	7693100	7928600	8194600	6616900	8480377	6775300	9219600	8612800	8528883	8727100	6036600	5.16122e+06	8302600	>sp|Q924Z4|CERS2_MOUSE Ceramide synthase 2 OS=Mus musculus OX=10090 GN=Cers2 PE=1 SV=1
Q8BHG9	CGG triplet repeat-binding protein 1	Cggbp1	9776700	17414000	9060000	9509100	11499000	9120000	8314900	7693000	7042300	10006000	11905000	7501900	6881600	6671900	9629200	>sp|Q8BHG9|CGBP1_MOUSE CGG triplet repeat-binding protein 1 OS=Mus musculus OX=10090 GN=Cggbp1 PE=1 SV=1
Q921W0	Charged multivesicular body protein 1a	Chmp1a	17428000	14771000	15517000	16183000	20447000	18610000	17895000	14915000	14201000	23876000	19437000	19105000	13599000	15709000	16720000	>sp|Q921W0|CHM1A_MOUSE Charged multivesicular body protein 1a OS=Mus musculus OX=10090 GN=Chmp1a PE=1 SV=1
Q99LU0	Charged multivesicular body protein 1b-1	Chmp1b1	57481000	47192000	36878000	42246000	45219000	34330000	40394000	36623000	35519000	69210000	45260000	29110000	26973000	24069000	40863000	>sp|Q99LU0|CH1B1_MOUSE Charged multivesicular body protein 1b-1 OS=Mus musculus OX=10090 GN=Chmp1b1 PE=1 SV=1
Q9DB34	Charged multivesicular body protein 2a	Chmp2a	24252000	21604000	19061000	21208000	19301000	20285000	19487000	16361000	17248000	26866000	23445000	20184000	13792000	16516000	19269000	>sp|Q9DB34|CHM2A_MOUSE Charged multivesicular body protein 2a OS=Mus musculus OX=10090 GN=Chmp2a PE=1 SV=1
Q8BJF9	Charged multivesicular body protein 2b	Chmp2b	14475000	13834000	11950000	13905000	12384000	10979000	13878000	11449000	7539100	15722000	19621000	16150000	13196000	11890000	11010000	>sp|Q8BJF9|CHM2B_MOUSE Charged multivesicular body protein 2b OS=Mus musculus OX=10090 GN=Chmp2b PE=1 SV=1
Q9CQ10	Charged multivesicular body protein 3	Chmp3	22984000	29260000	26443000	31334000	28564000	21547000	24609000	24385000	19008000	34842000	31609000	24998000	18522000	15654000	31155000	>sp|Q9CQ10|CHMP3_MOUSE Charged multivesicular body protein 3 OS=Mus musculus OX=10090 GN=Chmp3 PE=1 SV=3
Q9D8B3	Charged multivesicular body protein 4b	Chmp4b	57582000	63903000	75630000	62984000	77843000	84617000	64099000	70905000	87263000	70530000	66306000	69512000	73452000	135000000	77988000	>sp|Q9D8B3|CHM4B_MOUSE Charged multivesicular body protein 4b OS=Mus musculus OX=10090 GN=Chmp4b PE=1 SV=2
Q9D7S9	Charged multivesicular body protein 5	Chmp5	71991000	27615000	39949000	32764000	38359000	36222000	49656000	63053000	47173000	66272000	26194000	50448000	54793000	71557000	49922000	>sp|Q9D7S9|CHMP5_MOUSE Charged multivesicular body protein 5 OS=Mus musculus OX=10090 GN=Chmp5 PE=1 SV=1
Q9Z1Q5	Chloride intracellular channel protein 1	Clic1	463950016	434550016	476870016	442020000	468310016	482430016	452900000	486240000	515640000	416569984	448720000	451390016	472360000	573480000	453350016	>sp|Q9Z1Q5|CLIC1_MOUSE Chloride intracellular channel protein 1 OS=Mus musculus OX=10090 GN=Clic1 PE=1 SV=3
Q9QYB1	Chloride intracellular channel protein 4	Clic4	77759000	83678000	78496000	75381000	72112000	84648000	87810000	87286000	92874000	76991000	82478000	83133000	93160000	91791000	86631000	>sp|Q9QYB1|CLIC4_MOUSE Chloride intracellular channel protein 4 OS=Mus musculus OX=10090 GN=Clic4 PE=1 SV=3
P49586	Choline-phosphate cytidylyltransferase A	Pcyt1a	8666800	7475100	9678800	6084900	8051400	9779500	8497400	6700200	8518900	9741800	6670000	8655800	7606600	5962400	10033000	>sp|P49586|PCY1A_MOUSE Choline-phosphate cytidylyltransferase A OS=Mus musculus OX=10090 GN=Pcyt1a PE=1 SV=1
Q9JKP8	Chromatin accessibility complex protein 1	Chrac1	13218000	11232000	8817000	10772000	11507000	7175600	11732000	8470300	9322500	10878000	10706000	8977900	9868300	6390700	9804600	>sp|Q9JKP8|CHRC1_MOUSE Chromatin accessibility complex protein 1 OS=Mus musculus OX=10090 GN=Chrac1 PE=1 SV=1
Q9QWF0	Chromatin assembly factor 1 subunit A	Chaf1a	6568600	2155900	3351200	2485500	1.39876e+06	3989200	2694300	6485600	5293400	1.05391e+06	1903000	3303600	5337800	4648800	4.81823e+06	>sp|Q9QWF0|CAF1A_MOUSE Chromatin assembly factor 1 subunit A OS=Mus musculus OX=10090 GN=Chaf1a PE=1 SV=1
Q9D0N7	Chromatin assembly factor 1 subunit B	Chaf1b	8016052	7918700	6381100	4981900	7921200	6331000	10036000	5433700	4145500	5582200	642066	326671	8636000	5343100	8079800	>sp|Q9D0N7|CAF1B_MOUSE Chromatin assembly factor 1 subunit B OS=Mus musculus OX=10090 GN=Chaf1b PE=1 SV=1
Q9CY57	Chromatin target of PRMT1 protein	Chtop	7786400	9187300	7390300	11985000	13166000	9303300	8556900	9287200	9643900	13860000	5818900	9047500	6243000	18185000	4780800	>sp|Q9CY57|CHTOP_MOUSE Chromatin target of PRMT1 protein OS=Mus musculus OX=10090 GN=Chtop PE=1 SV=2
P83917	Chromobox protein homolog 1	Cbx1	2800800	6215300	5441100	3766500	3682700	6330400	8031400	12132000	9760600	3195100	5520500	6797200	14291000	14153000	8182800	>sp|P83917|CBX1_MOUSE Chromobox protein homolog 1 OS=Mus musculus OX=10090 GN=Cbx1 PE=1 SV=1
P23198	Chromobox protein homolog 3	Cbx3	116300000	114550000	116410000	108200000	105510000	115230000	124230000	136290000	124880000	112270000	115650000	112730000	122180000	102070000	116780000	>sp|P23198|CBX3_MOUSE Chromobox protein homolog 3 OS=Mus musculus OX=10090 GN=Cbx3 PE=1 SV=2
Q61686	Chromobox protein homolog 5	Cbx5	26689000	16889000	7191100	16062000	10763000	12941000	17257000	12603000	10258000	21020000	14236000	16077000	7603700	14513000	13269000	>sp|Q61686|CBX5_MOUSE Chromobox protein homolog 5 OS=Mus musculus OX=10090 GN=Cbx5 PE=1 SV=1
P40201	Chromodomain-helicase-DNA-binding protein 1	Chd1	6185600	6263600	3569300	3550700	3792500	3683900	4855900	3792200	4612400	5043700	5478700	4679100	4208500	4005200	2766200	>sp|P40201|CHD1_MOUSE Chromodomain-helicase-DNA-binding protein 1 OS=Mus musculus OX=10090 GN=Chd1 PE=1 SV=3
Q6PDQ2	Chromodomain-helicase-DNA-binding protein 4	Chd4	18111000	18043000	21455000	17505000	17375000	15670000	17568000	21099000	16394000	14553000	21117000	20064000	17387000	17526000	16440000	>sp|Q6PDQ2|CHD4_MOUSE Chromodomain-helicase-DNA-binding protein 4 OS=Mus musculus OX=10090 GN=Chd4 PE=1 SV=1
Q8K327	Chromosome alignment-maintaining phosphoprotein 1	Champ1	2832600	2278200	1101000	2212400	1.85685e+06	1517100	2540100	1090700	2786300	1988900	2177000	2215800	3231600	2979400	1587600	>sp|Q8K327|CHAP1_MOUSE Chromosome alignment-maintaining phosphoprotein 1 OS=Mus musculus OX=10090 GN=Champ1 PE=1 SV=1
P0CG14	Chromosome transmission fidelity protein 8 homolog isoform 2	Derpc	9901070	10410000	8574500	9469500	9458100	7067500	7708400	7452700	8570900	11000000	10705000	10479000	5487600	6237027	8308200	>sp|P0CG14|DERPC_MOUSE Decreased expression in renal and prostate cancer protein OS=Mus musculus OX=10090 GN=Derpc PE=1 SV=1
Q8R2N2	Cirhin	Utp4	1622200	2090800	1.87563e+06	1463800	2.55786e+06	2172700	1425500	2159500	1.79352e+06	1.39273e+06	1390000	1393500	1830600	2399900	1390400	>sp|Q8R2N2|UTP4_MOUSE U3 small nucleolar RNA-associated protein 4 homolog OS=Mus musculus OX=10090 GN=Utp4 PE=2 SV=3
P54987	Cis-aconitate decarboxylase	Acod1	69087000	72761000	91623000	87413000	99276000	91066000	65355000	68753000	88139000	78677000	90530000	79264000	79677000	71541000	93829000	>sp|P54987|IRG1_MOUSE Cis-aconitate decarboxylase OS=Mus musculus OX=10090 GN=Acod1 PE=1 SV=2
Q8R4N0	Citrate lyase subunit beta-like protein, mitochondrial	Clybl	13093000	15171000	14206000	12888000	13503000	14357000	15536000	13803000	13330000	12130000	17090000	16340000	14532000	15338000	18274000	>sp|Q8R4N0|CLYBL_MOUSE Citramalyl-CoA lyase, mitochondrial OS=Mus musculus OX=10090 GN=Clybl PE=1 SV=2
Q9CZU6	Citrate synthase, mitochondrial	Cs	22776000	25251000	26871000	22175000	22216000	29449000	25919000	32290000	30868000	21707000	24755000	27542000	31167000	35776000	26442000	>sp|Q9CZU6|CISY_MOUSE Citrate synthase, mitochondrial OS=Mus musculus OX=10090 GN=Cs PE=1 SV=1
Q58A65	C-Jun-amino-terminal kinase-interacting protein 4	Spag9	10242000	10885000	9490800	12513000	11936000	11543000	12288000	9088300	14113000	15279000	14046000	10522000	10264000	10006000	10941000	>sp|Q58A65|JIP4_MOUSE C-Jun-amino-terminal kinase-interacting protein 4 OS=Mus musculus OX=10090 GN=Spag9 PE=1 SV=2
Q68FD5	Clathrin heavy chain 1	Cltc	37734000	42410000	39527000	43231000	45633000	41412000	37947000	35533000	42167000	41701000	37075000	44216000	45837000	40357000	44113000	>sp|Q68FD5|CLH1_MOUSE Clathrin heavy chain 1 OS=Mus musculus OX=10090 GN=Cltc PE=1 SV=3
Q99KN9	Clathrin interactor 1	Clint1	19840000	19855000	24851000	22515000	30864000	23834000	18543000	27981000	19699000	26737000	27379000	16948000	24324000	28163000	23755000	>sp|Q99KN9|EPN4_MOUSE Clathrin interactor 1 OS=Mus musculus OX=10090 GN=Clint1 PE=1 SV=2
O08585	Clathrin light chain A	Clta	187090000	147820000	176550000	164540000	178660000	131900000	140720000	145050000	143840000	224810000	180610000	135910000	100720000	84234000	164270000	>sp|O08585|CLCA_MOUSE Clathrin light chain A OS=Mus musculus OX=10090 GN=Clta PE=1 SV=2
Q6IRU5	Clathrin light chain B	Cltb	48168000	59247000	57955000	46685000	63908000	48864000	45248000	48977000	47356000	50945000	58926000	50408000	37876000	34706000	58437000	>sp|Q6IRU5|CLCB_MOUSE Clathrin light chain B OS=Mus musculus OX=10090 GN=Cltb PE=1 SV=1
Q9EPU4	Cleavage and polyadenylation specificity factor subunit 1	Cpsf1	857320	1064800	767800	1095900	870040	1264000	780690	1511900	1297100	451540	517360	817820	2098000	1797400	1007900	>sp|Q9EPU4|CPSF1_MOUSE Cleavage and polyadenylation specificity factor subunit 1 OS=Mus musculus OX=10090 GN=Cpsf1 PE=1 SV=1
O35218	Cleavage and polyadenylation specificity factor subunit 2	Cpsf2	11293000	8073100	9562900	10540000	10938000	7331700	10664000	8844900	8087400	7392700	9608100	9885300	7938300	8617200	8931900	>sp|O35218|CPSF2_MOUSE Cleavage and polyadenylation specificity factor subunit 2 OS=Mus musculus OX=10090 GN=Cpsf2 PE=1 SV=1
Q8BQZ5	Cleavage and polyadenylation specificity factor subunit 4	Cpsf4	7484900	6008200	7428000	6862400	4988900	7405300	7578900	3766500	5657800	5075300	5795000	7398300	7311000	9329800	6055800	>sp|Q8BQZ5|CPSF4_MOUSE Cleavage and polyadenylation specificity factor subunit 4 OS=Mus musculus OX=10090 GN=Cpsf4 PE=2 SV=1
Q9CQF3	Cleavage and polyadenylation specificity factor subunit 5	Nudt21	25106000	26212000	29733000	24904000	26676000	31430000	24529000	27158000	29384000	22305000	28089000	25069000	27727000	21244000	27445000	>sp|Q9CQF3|CPSF5_MOUSE Cleavage and polyadenylation specificity factor subunit 5 OS=Mus musculus OX=10090 GN=Nudt21 PE=1 SV=1
Q6NVF9	Cleavage and polyadenylation specificity factor subunit 6	Cpsf6	22647000	22509000	26021000	20471000	23252000	27300000	26182000	30503000	34625000	19821000	24670000	21798000	31657000	28141000	25820000	>sp|Q6NVF9|CPSF6_MOUSE Cleavage and polyadenylation specificity factor subunit 6 OS=Mus musculus OX=10090 GN=Cpsf6 PE=1 SV=1
Q8BTV2	Cleavage and polyadenylation specificity factor subunit 7	Cpsf7	401750	382680	725230	619680	542540	925160	486680	1199100	918220	51296.5	66477.2	395890	997080	1038000	685580	>sp|Q8BTV2|CPSF7_MOUSE Cleavage and polyadenylation specificity factor subunit 7 OS=Mus musculus OX=10090 GN=Cpsf7 PE=1 SV=2
Q99LC2	Cleavage stimulation factor subunit 1	Cstf1	7227200	8136300	6002300	6982100	6758100	3999100	6502000	4470400	2929300	7189100	5435600	9536100	5106300	5476500	4432500	>sp|Q99LC2|CSTF1_MOUSE Cleavage stimulation factor subunit 1 OS=Mus musculus OX=10090 GN=Cstf1 PE=1 SV=1
Q8BIQ5	Cleavage stimulation factor subunit 2	Cstf2	38593000	35861000	35303000	33994000	34419000	41939000	35687000	42535000	46301000	34110000	33175000	34431000	39295000	40706000	36826000	>sp|Q8BIQ5|CSTF2_MOUSE Cleavage stimulation factor subunit 2 OS=Mus musculus OX=10090 GN=Cstf2 PE=1 SV=2
Q8C7E9	Cleavage stimulation factor subunit 2 tau variant	Cstf2t	1170600	5995000	5266900	4900300	4190600	5036900	5426800	5664100	5933500	3577700	8158100	5415200	6175700	5251600	4439400	>sp|Q8C7E9|CSTFT_MOUSE Cleavage stimulation factor subunit 2 tau variant OS=Mus musculus OX=10090 GN=Cstf2t PE=1 SV=2
Q99LI7	Cleavage stimulation factor subunit 3	Cstf3	2147600	3544500	4091000	3106100	2751200	3681400	3535000	5836000	4511200	3852800	5152400	3086300	4801900	3914800	4692700	>sp|Q99LI7|CSTF3_MOUSE Cleavage stimulation factor subunit 3 OS=Mus musculus OX=10090 GN=Cstf3 PE=1 SV=1
Q8BRT1	CLIP-associating protein 2	Clasp2	10557000	10668000	9312500	10001000	10935000	6997200	10234000	8555900	8675300	11401000	9211000	12124000	7159600	6951700	11577000	>sp|Q8BRT1|CLAP2_MOUSE CLIP-associating protein 2 OS=Mus musculus OX=10090 GN=Clasp2 PE=1 SV=1
Q5SW19	Clustered mitochondria protein homolog	Cluh	10515000	8471900	7390500	7880800	6644700	5284600	7847800	7108500	8351400	9983900	10386868	9124200	6330100	4122100	6453400	>sp|Q5SW19|CLU_MOUSE Clustered mitochondria protein homolog OS=Mus musculus OX=10090 GN=Cluh PE=1 SV=2
Q9EQS3	C-Myc-binding protein	Mycbp	28805000	22220000	25470000	26841000	26292000	19742000	19528000	16784000	17803000	26453000	28001000	19939000	18492000	13881000	21864000	>sp|Q9EQS3|MYCBP_MOUSE c-Myc-binding protein OS=Mus musculus OX=10090 GN=Mycbp PE=1 SV=5
Q9CQI6	Coactosin-like protein	Cotl1	97386000	127500000	123110000	129000000	146940000	117910000	129950000	149120000	140950000	122540000	130450000	137610000	127150000	116300000	172900000	>sp|Q9CQI6|COTL1_MOUSE Coactosin-like protein OS=Mus musculus OX=10090 GN=Cotl1 PE=1 SV=3
Q8CIE6	Coatomer subunit alpha;Proxenin;Xenin	Copa	29514000	34487000	32254000	34524000	34615000	36059000	35278000	31670000	37202000	31900000	31394000	37193000	43577000	45334000	37318000	>sp|Q8CIE6|COPA_MOUSE Coatomer subunit alpha OS=Mus musculus OX=10090 GN=Copa PE=1 SV=2
Q9JIF7	Coatomer subunit beta	Copb1	13781000	18889000	18147000	18218000	19023000	19476000	17278000	21007000	22679000	14312000	16963000	22017000	22094000	26862000	25345000	>sp|Q9JIF7|COPB_MOUSE Coatomer subunit beta OS=Mus musculus OX=10090 GN=Copb1 PE=1 SV=1
O55029	Coatomer subunit beta'	Copb2	14891000	14971000	13091000	16913000	16588000	10557000	9799600	9325500	12645000	27083000	13281000	13553000	11904000	10624000	17167000	>sp|O55029|COPB2_MOUSE Coatomer subunit beta' OS=Mus musculus OX=10090 GN=Copb2 PE=1 SV=2
Q5XJY5	Coatomer subunit delta	Arcn1	25857000	29227000	29162000	28112000	23675000	32651000	25237000	25695000	32971000	25839000	29741000	27049000	28057000	29612000	25452000	>sp|Q5XJY5|COPD_MOUSE Coatomer subunit delta OS=Mus musculus OX=10090 GN=Arcn1 PE=1 SV=2
O89079	Coatomer subunit epsilon	Cope	3359800	4520400	4754600	4570100	5445100	6947400	4155400	5852900	7853200	5083700	3610600	5284900	7583800	10531000	4685900	>sp|O89079|COPE_MOUSE Coatomer subunit epsilon OS=Mus musculus OX=10090 GN=Cope PE=1 SV=3
Q9QZE5	Coatomer subunit gamma-1	Copg1	17551000	20021000	18537000	19189000	20996000	23175000	19897000	19483000	21693000	13936000	16161000	20832000	42823000	30023000	19080000	>sp|Q9QZE5|COPG1_MOUSE Coatomer subunit gamma-1 OS=Mus musculus OX=10090 GN=Copg1 PE=1 SV=1
Q9QXK3	Coatomer subunit gamma-2	Copg2	4563100	5826000	5094000	6057400	6667100	5210300	4997400	4852807	3033000	5.42983e+06	5829200	9486300	10034000	4474300	5715100	>sp|Q9QXK3|COPG2_MOUSE Coatomer subunit gamma-2 OS=Mus musculus OX=10090 GN=Copg2 PE=1 SV=1
P61924	Coatomer subunit zeta-1	Copz1	12067000	13657000	12666000	15338000	12024000	14506000	17783000	14258000	12694000	11873000	14160000	16596000	16729000	13743000	12297000	>sp|P61924|COPZ1_MOUSE Coatomer subunit zeta-1 OS=Mus musculus OX=10090 GN=Copz1 PE=1 SV=1
Q9D273	Cob(I)yrinic acid a,c-diamide adenosyltransferase, mitochondrial	Mmab	4107200	3026500	2918800	3601700	3220100	2585200	3058700	2411400	3393100	9087700	3090500	3403800	2734500	4018700	2434500	>sp|Q9D273|MMAB_MOUSE Corrinoid adenosyltransferase OS=Mus musculus OX=10090 GN=Mmab PE=1 SV=1
Q8CC12	Codanin-1	Cdan1	573480	708984	764560	691840	802180	1070100	679900	531850	1021800	212135	73125.9	469060	381770	1028800	835020	>sp|Q8CC12|CDAN1_MOUSE Codanin-1 OS=Mus musculus OX=10090 GN=Cdan1 PE=1 SV=2
P18760	Cofilin-1	Cfl1	1750499968	1511200000	1959799936	1697399936	1818300032	1824300032	1557500032	1579399936	1808700032	1907100032	1648599936	1525399936	1905500032	2107500032	1903699968	>sp|P18760|COF1_MOUSE Cofilin-1 OS=Mus musculus OX=10090 GN=Cfl1 PE=1 SV=3
P45591	Cofilin-2	Cfl2	4769000	4013700	4488000	5231300	4919600	6040200	4965900	4226300	5195300	3182100	3491700	4595200	8077000	5738700	5983900	>sp|P45591|COF2_MOUSE Cofilin-2 OS=Mus musculus OX=10090 GN=Cfl2 PE=1 SV=1
Q8K1A6	Coiled-coil and C2 domain-containing protein 1A	Cc2d1a	4184000	5649700	5672100	5085000	3790800	5645100	4600100	4693000	4297300	5873200	5596000	4633700	3760700	5626000	3764400	>sp|Q8K1A6|C2D1A_MOUSE Coiled-coil and C2 domain-containing protein 1A OS=Mus musculus OX=10090 GN=Cc2d1a PE=1 SV=2
Q8BRN9	Coiled-coil and C2 domain-containing protein 1B	Cc2d1b	8005200	11030000	10401000	8456600	11568000	13701000	10133000	10331000	14967000	8413000	10855000	9773200	16426000	13001000	12957000	>sp|Q8BRN9|C2D1B_MOUSE Coiled-coil and C2 domain-containing protein 1B OS=Mus musculus OX=10090 GN=Cc2d1b PE=1 SV=1
Q8VE99	Coiled-coil domain-containing protein 115	Ccdc115	27162000	27850000	33748000	29097000	37981000	40349000	27974000	31730000	38334000	23286000	28117000	28866000	41271000	30149000	36981000	>sp|Q8VE99|CC115_MOUSE Coiled-coil domain-containing protein 115 OS=Mus musculus OX=10090 GN=Ccdc115 PE=1 SV=1
Q6PB51	Coiled-coil domain-containing protein 117	Ccdc117	1.14172e+06	1201200	1357800	1102900	1271200	1675100	1236900	1435800	2083500	1.08381e+06	1129100	997330	2027600	2.00659e+06	1253100	>sp|Q6PB51|CC117_MOUSE Coiled-coil domain-containing protein 117 OS=Mus musculus OX=10090 GN=Ccdc117 PE=1 SV=1
Q8R344	Coiled-coil domain-containing protein 12	Ccdc12	10890000	17638000	16681000	12501000	17141000	15100000	12847000	19056000	20829000	16649000	15413000	11946000	15521000	16977000	17098000	>sp|Q8R344|CCD12_MOUSE Coiled-coil domain-containing protein 12 OS=Mus musculus OX=10090 GN=Ccdc12 PE=1 SV=2
Q9D8X2	Coiled-coil domain-containing protein 124	Ccdc124	29859000	24386000	15937000	22888000	19462000	19648000	24043000	16822000	13998000	28325000	29986000	23218000	14678000	15285000	22268000	>sp|Q9D8X2|CC124_MOUSE Coiled-coil domain-containing protein 124 OS=Mus musculus OX=10090 GN=Ccdc124 PE=1 SV=1
Q3TC33	Coiled-coil domain-containing protein 127	Ccdc127	532740	831540	782980	675060	360360	1495300	799640	1329100	820190	450900	772400	718470	900859	1131800	601200	>sp|Q3TC33|CC127_MOUSE Coiled-coil domain-containing protein 127 OS=Mus musculus OX=10090 GN=Ccdc127 PE=1 SV=2
Q8CI71	Coiled-coil domain-containing protein 132	Vps50	5416600	9597600	6.61936e+06	5803600	11548000	5221600	5679100	10068000	4769900	5771900	5.70567e+06	5954500	5300100	3805000	5363500	>sp|Q8CI71|VPS50_MOUSE Syndetin OS=Mus musculus OX=10090 GN=Vps50 PE=1 SV=2
Q9JIG7	Coiled-coil domain-containing protein 22	Ccdc22	13531000	16445000	16144000	16649000	17293000	18276000	16174000	13273000	20092000	14505000	15067000	15885000	21267000	14118000	15851000	>sp|Q9JIG7|CCD22_MOUSE Coiled-coil domain-containing protein 22 OS=Mus musculus OX=10090 GN=Ccdc22 PE=1 SV=1
Q78PG9	Coiled-coil domain-containing protein 25	Ccdc25	5815700	9681100	5409700	7588449	4105400	4621200	5773600	5122200	4672600	4784900	5054900	4737500	4128300	3246800	4323900	>sp|Q78PG9|CCD25_MOUSE Coiled-coil domain-containing protein 25 OS=Mus musculus OX=10090 GN=Ccdc25 PE=1 SV=1
Q9D024	Coiled-coil domain-containing protein 47	Ccdc47	16526000	21904000	13410000	15752000	15414000	12867000	20201000	13753000	12550000	16285000	21943000	20717000	15560000	13232000	16586000	>sp|Q9D024|CCD47_MOUSE PAT complex subunit CCDC47 OS=Mus musculus OX=10090 GN=Ccdc47 PE=1 SV=2
Q810U5	Coiled-coil domain-containing protein 50	Ccdc50	18290000	20334000	19731000	15841000	22565000	18428000	14971000	18477000	13939000	23574000	19227000	17152000	19782000	15202000	16527000	>sp|Q810U5|CCD50_MOUSE Coiled-coil domain-containing protein 50 OS=Mus musculus OX=10090 GN=Ccdc50 PE=1 SV=1
Q8R3Q6	Coiled-coil domain-containing protein 58	Mix23	11569000	10753000	15317000	12001000	14661000	18551000	12253000	14786000	21917000	11070000	10588000	12054000	19846000	19690000	18339000	>sp|Q8R3Q6|MIX23_MOUSE Protein MIX23 OS=Mus musculus OX=10090 GN=Mix23 PE=1 SV=1
D3YZP9	Coiled-coil domain-containing protein 6	Ccdc6	4175800	3571900	3210700	3925300	3954200	6004800	5477200	3694000	3772800	3975000	3484700	4345400	4457000	5371000	4320200	>sp|D3YZP9|CCDC6_MOUSE Coiled-coil domain-containing protein 6 OS=Mus musculus OX=10090 GN=Ccdc6 PE=1 SV=1
Q9JJ89	Coiled-coil domain-containing protein 86	Ccdc86	6460100	3039800	3557700	6313300	4342000	3323900	4615600	2260500	3433400	5493400	4634400	3649600	3452100	2565500	4223300	>sp|Q9JJ89|CCD86_MOUSE Coiled-coil domain-containing protein 86 OS=Mus musculus OX=10090 GN=Ccdc86 PE=1 SV=2
Q4QRL3	Coiled-coil domain-containing protein 88B	Ccdc88b	8010800	7943500	8655600	8192500	7908200	6341600	7288400	8762500	6235300	8481100	5987600	5201600	8073200	6899700	7144700	>sp|Q4QRL3|CC88B_MOUSE Coiled-coil domain-containing protein 88B OS=Mus musculus OX=10090 GN=Ccdc88b PE=1 SV=2
Q8VC31	Coiled-coil domain-containing protein 9	Ccdc9	4378500	6491700	4821700	6345300	2.80026e+06	4713900	6597000	6318100	4372500	4603800	5856300	8422600	5264600	2935900	7486600	>sp|Q8VC31|CCDC9_MOUSE Coiled-coil domain-containing protein 9 OS=Mus musculus OX=10090 GN=Ccdc9 PE=1 SV=1
Q7TQK5	Coiled-coil domain-containing protein 93	Ccdc93	18520000	20505000	17379000	17055000	17031000	13869000	14533000	14725000	12901000	15176000	17316000	18339000	16149000	11096000	16971000	>sp|Q7TQK5|CCD93_MOUSE Coiled-coil domain-containing protein 93 OS=Mus musculus OX=10090 GN=Ccdc93 PE=1 SV=1
Q9D6J3	Coiled-coil domain-containing protein 94	Yju2	6966400	6132500	5471200	5933000	6272900	4507600	4459018	3860200	5923400	5605800	6749400	4881800	3420400	4093400	5665600	>sp|Q9D6J3|YJU2_MOUSE Splicing factor YJU2 OS=Mus musculus OX=10090 GN=Yju2 PE=1 SV=1
Q9CQA6	Coiled-coil-helix-coiled-coil-helix domain-containing protein 1	Chchd1	5680900	5787500	5485500	4166500	5967995	5713200	4645400	5411000	5.55848e+06	1647017	823530	4183200	5887400	3998200	5210300	>sp|Q9CQA6|CHCH1_MOUSE Coiled-coil-helix-coiled-coil-helix domain-containing protein 1 OS=Mus musculus OX=10090 GN=Chchd1 PE=1 SV=1
Q9D1L0	Coiled-coil-helix-coiled-coil-helix domain-containing protein 2	Chchd2	47312000	45041000	50503000	37917000	44291000	43214000	46329000	39468000	38581000	51445000	43426000	37022000	38359000	29974000	58431000	>sp|Q9D1L0|CHCH2_MOUSE Coiled-coil-helix-coiled-coil-helix domain-containing protein 2 OS=Mus musculus OX=10090 GN=Chchd2 PE=2 SV=1
Q9CQP3	Coiled-coil-helix-coiled-coil-helix domain-containing protein 5	Chchd5	10778000	12873000	13444000	10510000	12908000	11521000	12874000	11519000	16915000	12556000	12180000	11378000	11622000	12805000	12018000	>sp|Q9CQP3|CHCH5_MOUSE Coiled-coil-helix-coiled-coil-helix domain-containing protein 5 OS=Mus musculus OX=10090 GN=Chchd5 PE=1 SV=1
Q8K2Q5	Coiled-coil-helix-coiled-coil-helix domain-containing protein 7	Chchd7	4529900	3357000	4450800	3829500	4496366	6682900	4537200	3.504e+06	3333600	8972100	7345700	6.07619e+06	6094300	5.86191e+06	5030300	>sp|Q8K2Q5|CHCH7_MOUSE Coiled-coil-helix-coiled-coil-helix domain-containing protein 7 OS=Mus musculus OX=10090 GN=Chchd7 PE=1 SV=1
Q91W50	Cold shock domain-containing protein E1	Csde1	34332000	29866000	28352000	30615000	29140000	23767000	28405000	24334000	24004000	31045000	34201000	32726000	25507000	20285000	29184000	>sp|Q91W50|CSDE1_MOUSE Cold shock domain-containing protein E1 OS=Mus musculus OX=10090 GN=Csde1 PE=1 SV=1
P60824	Cold-inducible RNA-binding protein	Cirbp	4045100	3614000	4540400	3688800	4782600	3.51095e+06	4451000	4.61716e+06	5041600	5304100	4085100	4033200	2.5011e+06	8697000	3551000	>sp|P60824|CIRBP_MOUSE Cold-inducible RNA-binding protein OS=Mus musculus OX=10090 GN=Cirbp PE=1 SV=1
Q9EQG9	Collagen type IV alpha-3-binding protein	Cert1	8634200	8284900	7232500	9034000	8302100	6378800	8042000	6476800	6886100	7816500	6765600	8551400	7871400	5214700	7445100	>sp|Q9EQG9|CERT_MOUSE Ceramide transfer protein OS=Mus musculus OX=10090 GN=Cert1 PE=1 SV=1
Q8K4Q8	Collectin-12	Colec12	11847000	9589200	13692000	10427000	13604000	12991000	13033000	14444000	17216000	11553000	11961000	13986000	19415000	29363000	17065000	>sp|Q8K4Q8|COL12_MOUSE Collectin-12 OS=Mus musculus OX=10090 GN=Colec12 PE=1 SV=1
Q8K4M5	COMM domain-containing protein 1	Commd1	2951800	5187100	4491700	3847900	4114800	5972100	4880700	4259300	6787000	4538900	4891800	5546100	7048500	7637800	5656400	>sp|Q8K4M5|COMD1_MOUSE COMM domain-containing protein 1 OS=Mus musculus OX=10090 GN=Commd1 PE=1 SV=2
Q8JZY2	COMM domain-containing protein 10	Commd10	6244500	5112700	5646200	4709500	8177700	8145600	5378200	7244500	8479300	5416800	6872900	4158200	5408600	3952600	6941200	>sp|Q8JZY2|COMDA_MOUSE COMM domain-containing protein 10 OS=Mus musculus OX=10090 GN=Commd10 PE=1 SV=1
Q8BXC6	COMM domain-containing protein 2	Commd2	13367000	14318000	10253000	65528000	9065500	6368300	12373000	7001700	10715000	11077000	15355000	11928000	8404300	6600700	9842800	>sp|Q8BXC6|COMD2_MOUSE COMM domain-containing protein 2 OS=Mus musculus OX=10090 GN=Commd2 PE=1 SV=1
Q63829	COMM domain-containing protein 3	Commd3	10715000	11629000	11634000	12200000	10747000	13501000	10938000	11802000	14316000	9979200	10618000	10402000	13971000	15748000	10095000	>sp|Q63829|COMD3_MOUSE COMM domain-containing protein 3 OS=Mus musculus OX=10090 GN=Commd3 PE=1 SV=1
Q9CQ02	COMM domain-containing protein 4	Commd4	296860	358950	302380	315060	294311	504120	383970	381370	354980	249740	298060	276830	738530	589380	273760	>sp|Q9CQ02|COMD4_MOUSE COMM domain-containing protein 4 OS=Mus musculus OX=10090 GN=Commd4 PE=1 SV=1
Q3V4B5	COMM domain-containing protein 6	Commd6	12618000	12465000	13627000	12876000	14089000	14632000	11593000	14600000	18044000	14287000	13405000	13136000	12253000	14142000	14903000	>sp|Q3V4B5|COMD6_MOUSE COMM domain-containing protein 6 OS=Mus musculus OX=10090 GN=Commd6 PE=1 SV=1
Q9CZG3	COMM domain-containing protein 8	Commd8	10233000	10989000	14258000	10626000	14308000	11802000	12585000	14108000	13271000	12652000	11410000	13386000	11594000	10203000	13502000	>sp|Q9CZG3|COMD8_MOUSE COMM domain-containing protein 8 OS=Mus musculus OX=10090 GN=Commd8 PE=1 SV=1
Q8K2Q0	COMM domain-containing protein 9	Commd9	8965400	7359500	9813100	8341700	10945000	14016000	8176700	8650700	13389000	7629500	8970000	9183600	17786000	15014000	10451000	>sp|Q8K2Q0|COMD9_MOUSE COMM domain-containing protein 9 OS=Mus musculus OX=10090 GN=Commd9 PE=1 SV=3
P98086	Complement C1q subcomponent subunit A	C1qa	2812500	3234600	2088300	3331100	2964800	4841300	2302900	2933400	2509300	1621200	2834700	3258200	5271300	5027800	2935700	>sp|P98086|C1QA_MOUSE Complement C1q subcomponent subunit A OS=Mus musculus OX=10090 GN=C1qa PE=1 SV=2
P14106	Complement C1q subcomponent subunit B	C1qb	119670000	110950000	107480000	118430000	147880000	106730000	85319000	108200000	91844000	119090000	110550000	102480000	79733000	72831000	106730000	>sp|P14106|C1QB_MOUSE Complement C1q subcomponent subunit B OS=Mus musculus OX=10090 GN=C1qb PE=1 SV=2
Q02105	Complement C1q subcomponent subunit C	C1qc	54269000	53561000	50784000	45944000	61633000	50163000	55877000	49120000	40667000	64284000	53587000	60260000	55672000	39201000	58415000	>sp|Q02105|C1QC_MOUSE Complement C1q subcomponent subunit C OS=Mus musculus OX=10090 GN=C1qc PE=1 SV=2
O35658	Complement component 1 Q subcomponent-binding protein, mitochondrial	C1qbp	16713000	17878000	16210000	16467000	12768000	16299000	22013000	16847000	21700000	13479000	22577000	24404000	18059000	19201000	16370000	>sp|O35658|C1QBP_MOUSE Complement component 1 Q subcomponent-binding protein, mitochondrial OS=Mus musculus OX=10090 GN=C1qbp PE=1 SV=1
Q8K2Z4	Condensin complex subunit 1	Ncapd2	8388100	7578100	9788300	8609800	10104000	6947800	8285000	9146900	6882600	7779000	8226000	7732600	7866300	5747800	8134200	>sp|Q8K2Z4|CND1_MOUSE Condensin complex subunit 1 OS=Mus musculus OX=10090 GN=Ncapd2 PE=1 SV=2
Q8C156	Condensin complex subunit 2	Ncaph	849240	2944000	2545000	2970000	1469100	4062900	2796300	3886200	3869800	1918500	2669600	2784800	4022800	6213000	1401400	>sp|Q8C156|CND2_MOUSE Condensin complex subunit 2 OS=Mus musculus OX=10090 GN=Ncaph PE=1 SV=1
Q9Z160	Conserved oligomeric Golgi complex subunit 1	Cog1	4939800	5790500	5142300	4308900	5577900	5093100	6022000	4163700	4349400	6240255	6159600	5446600	4925300	4299500	6058800	>sp|Q9Z160|COG1_MOUSE Conserved oligomeric Golgi complex subunit 1 OS=Mus musculus OX=10090 GN=Cog1 PE=1 SV=3
Q3UM29	Conserved oligomeric Golgi complex subunit 7	Cog7	390940	474060	391410	430700	324810	689050	442780	570050	536140	326700	566520	550971	1169700	726930	339270	>sp|Q3UM29|COG7_MOUSE Conserved oligomeric Golgi complex subunit 7 OS=Mus musculus OX=10090 GN=Cog7 PE=1 SV=1
Q6A0A9	Constitutive coactivator of PPAR-gamma-like protein 1	FAM120A	29924000	26062000	30715000	25129000	28896000	27433000	29759000	28836000	26617000	30559000	25014000	27642000	30183000	22761000	28640000	>sp|Q6A0A9|F120A_MOUSE Constitutive coactivator of PPAR-gamma-like protein 1 OS=Mus musculus OX=10090 GN=FAM120A PE=1 SV=2
Q99LD4	COP9 signalosome complex subunit 1	Gps1	10280000	6104200	8713700	10072000	9655600	6259500	11426000	9757100	8073400	9924300	9192600	12560000	9759500	7076700	12170000	>sp|Q99LD4|CSN1_MOUSE COP9 signalosome complex subunit 1 OS=Mus musculus OX=10090 GN=Gps1 PE=1 SV=1
P61202	COP9 signalosome complex subunit 2	Cops2	9507200	11305000	10041000	11383000	12229000	12522000	11763000	11695000	10098000	9333700	11010000	11126000	10357000	7343100	14275000	>sp|P61202|CSN2_MOUSE COP9 signalosome complex subunit 2 OS=Mus musculus OX=10090 GN=Cops2 PE=1 SV=1
O88543	COP9 signalosome complex subunit 3	Cops3	1641600	1463500	1277200	1280700	1522900	1831700	1690900	1.96947e+06	1825600	1503400	1014500	1207500	2529600	1683900	1321800	>sp|O88543|CSN3_MOUSE COP9 signalosome complex subunit 3 OS=Mus musculus OX=10090 GN=Cops3 PE=1 SV=3
O88544	COP9 signalosome complex subunit 4	Cops4	4140300	6361700	5968400	6541500	5802500	7827500	5876200	5811800	8808700	3269700	5643400	6901100	10841000	11350000	8583100	>sp|O88544|CSN4_MOUSE COP9 signalosome complex subunit 4 OS=Mus musculus OX=10090 GN=Cops4 PE=1 SV=1
O35864	COP9 signalosome complex subunit 5	Cops5	2331100	2804400	3590000	3410400	3151900	4250400	2755000	5913800	4244200	1330800	3901900	3224200	5353100	4772200	3566500	>sp|O35864|CSN5_MOUSE COP9 signalosome complex subunit 5 OS=Mus musculus OX=10090 GN=Cops5 PE=1 SV=3
Q9CZ04	COP9 signalosome complex subunit 7a	Cops7a	3840600	5549100	4210400	4323200	4665900	4024000	6407200	4306900	6195800	2606400	5326600	3983700	6154900	5535500	4578400	>sp|Q9CZ04|CSN7A_MOUSE COP9 signalosome complex subunit 7a OS=Mus musculus OX=10090 GN=Cops7a PE=1 SV=2
Q8VBV7	COP9 signalosome complex subunit 8	Cops8	13707000	14466000	16423000	13546000	13104000	20465000	17357000	18604000	22736000	12447000	15403000	15254000	24880000	27566000	16085000	>sp|Q8VBV7|CSN8_MOUSE COP9 signalosome complex subunit 8 OS=Mus musculus OX=10090 GN=Cops8 PE=1 SV=1
Q8C166	Copine-1	Cpne1	12768000	15134000	16051000	13318000	13703000	20918000	14678000	16131000	18136000	14264000	13455000	16172000	24927000	22654000	13949000	>sp|Q8C166|CPNE1_MOUSE Copine-1 OS=Mus musculus OX=10090 GN=Cpne1 PE=1 SV=1
Q8BT60	Copine-3	Cpne3	15633000	20053000	19935000	20012000	22139000	18440000	17525000	15380000	16098000	13686000	17275000	21342000	21826000	21549000	16049000	>sp|Q8BT60|CPNE3_MOUSE Copine-3 OS=Mus musculus OX=10090 GN=Cpne3 PE=1 SV=2
Q9WU84	Copper chaperone for superoxide dismutase	Ccs	24581000	27781000	21259000	28827000	25306000	11967000	28406000	21002000	19274000	33052000	29192000	17781000	19577000	16947000	31683000	>sp|Q9WU84|CCS_MOUSE Copper chaperone for superoxide dismutase OS=Mus musculus OX=10090 GN=Ccs PE=1 SV=1
O08997	Copper transport protein ATOX1	Atox1	370720000	288260000	375280000	302870016	333510016	297209984	317800000	321769984	327249984	375209984	317380000	292649984	237730000	205860000	355640000	>sp|O08997|ATOX1_MOUSE Copper transport protein ATOX1 OS=Mus musculus OX=10090 GN=Atox1 PE=1 SV=1
Q9QZQ8	Core histone macro-H2A.1	Macroh2a1	127480000	145220000	151380000	130920000	147770000	134300000	132100000	138020000	161480000	127540000	147400000	140390000	133570000	133220000	147630000	>sp|Q9QZQ8|H2AY_MOUSE Core histone macro-H2A.1 OS=Mus musculus OX=10090 GN=Macroh2a1 PE=1 SV=3
Q08024	Core-binding factor subunit beta	Cbfb	88827000	71144000	54080000	66981000	82234000	61760000	77353000	68290000	47485000	76744000	84879000	55605000	53791000	35574000	54406000	>sp|Q08024|PEBB_MOUSE Core-binding factor subunit beta OS=Mus musculus OX=10090 GN=Cbfb PE=1 SV=1
O89053	Coronin-1A	Coro1a	385900000	413470016	420310016	378980000	415720000	425409984	403520000	441680000	409849984	379520000	384510016	403649984	460550016	488560000	421960000	>sp|O89053|COR1A_MOUSE Coronin-1A OS=Mus musculus OX=10090 GN=Coro1a PE=1 SV=5
Q9WUM3	Coronin-1B	Coro1b	155950000	157250000	177240000	141300000	177910000	171510000	153740000	157380000	181610000	150010000	151850000	161740000	184190000	165830000	185230000	>sp|Q9WUM3|COR1B_MOUSE Coronin-1B OS=Mus musculus OX=10090 GN=Coro1b PE=1 SV=1
Q9WUM4	Coronin-1C	Coro1c	149150000	159640000	169250000	155550000	171050000	162360000	169550000	169690000	191310000	168820000	165770000	165920000	240240000	230740000	178420000	>sp|Q9WUM4|COR1C_MOUSE Coronin-1C OS=Mus musculus OX=10090 GN=Coro1c PE=1 SV=2
Q9D2V7	Coronin-7	Coro7	19368000	18383000	25033000	19242000	20220000	24801000	19372000	21437000	24412000	19505000	17252000	18616000	25334000	23758000	23699000	>sp|Q9D2V7|CORO7_MOUSE Coronin-7 OS=Mus musculus OX=10090 GN=Coro7 PE=1 SV=2
Q4KML4	Costars family protein ABRACL	Abracl	26265000	30198000	31760000	33165000	27246000	41860000	31918000	32374000	34640000	21323000	28431000	25661000	46699000	46949000	29311000	>sp|Q4KML4|ABRAL_MOUSE Costars family protein ABRACL OS=Mus musculus OX=10090 GN=Abracl PE=1 SV=1
Q9CPZ8	COX assembly mitochondrial protein homolog	Cmc1	20445000	19809000	14857000	14321000	18517000	10212000	12468000	10963000	10590000	22492000	15550000	12349000	12187000	9850100	11234000	>sp|Q9CPZ8|COXM1_MOUSE COX assembly mitochondrial protein homolog OS=Mus musculus OX=10090 GN=Cmc1 PE=1 SV=1
O88271	Craniofacial development protein 1	Cfdp1	24068000	32512000	33257000	22664000	32267000	30129000	25393000	26852000	24810000	24862000	33750000	29756000	30562000	20327000	42552000	>sp|O88271|CFDP1_MOUSE Craniofacial development protein 1 OS=Mus musculus OX=10090 GN=Cfdp1 PE=1 SV=1
Q04447	Creatine kinase B-type	Ckb	219440000	236250000	260940000	232190000	257380000	288140000	256560000	287680000	298640000	221050000	245750000	266570000	300540000	349620000	279729984	>sp|Q04447|KCRB_MOUSE Creatine kinase B-type OS=Mus musculus OX=10090 GN=Ckb PE=1 SV=1
Q68ED7	CREB-regulated transcription coactivator 1	Crtc1	738850	1.00482e+06	856171	1.29512e+06	755710	2068000	1221200	1933100	1152700	512260	1077400	1186600	1931100	1735600	1859100	>sp|Q68ED7|CRTC1_MOUSE CREB-regulated transcription coactivator 1 OS=Mus musculus OX=10090 GN=Crtc1 PE=1 SV=1
P47941	Crk-like protein	Crkl	11554000	11564000	10552000	10940000	11977000	10091000	11951000	11517000	12300000	10569000	11101000	11932000	9898400	9297200	9900400	>sp|P47941|CRKL_MOUSE Crk-like protein OS=Mus musculus OX=10090 GN=Crkl PE=1 SV=2
O88712	C-terminal-binding protein 1	Ctbp1	715850	904620	628580	795410	350250	1032500	754220	837390	854080	611314	531640	667850	1257500	1532300	394150	>sp|O88712|CTBP1_MOUSE C-terminal-binding protein 1 OS=Mus musculus OX=10090 GN=Ctbp1 PE=1 SV=2
P56546	C-terminal-binding protein 2	Ctbp2	4053200	5578300	5283600	6421200	9828000	9066600	5510200	3431200	3662800	10636000	5734400	5545700	6301800	10539759	9900600	>sp|P56546|CTBP2_MOUSE C-terminal-binding protein 2 OS=Mus musculus OX=10090 GN=Ctbp2 PE=1 SV=2
P70698	CTP synthase 1	Ctps1	9984990	8466800	7137900	8530800	6904898	7.80575e+06	11079000	5478900	6807600	8022500	6003300	7664000	7583100	8610200	8499953	>sp|P70698|PYRG1_MOUSE CTP synthase 1 OS=Mus musculus OX=10090 GN=Ctps1 PE=1 SV=2
P70303	CTP synthase 2	Ctps2	9490700	7784900	5646300	8906500	7205200	5423100	11145000	5842600	6543100	8183800	9610500	10822000	5256600	4047300	5285200	>sp|P70303|PYRG2_MOUSE CTP synthase 2 OS=Mus musculus OX=10090 GN=Ctps2 PE=1 SV=1
Q99LJ0	CTTNBP2 N-terminal-like protein	Cttnbp2nl	6737300	6608200	6.8321e+06	4886500	11712000	9262200	7362100	9627000	9186900	5008300	6087100	6886500	10111000	9888800	9933600	>sp|Q99LJ0|CT2NL_MOUSE CTTNBP2 N-terminal-like protein OS=Mus musculus OX=10090 GN=Cttnbp2nl PE=1 SV=1
P28659	CUGBP Elav-like family member 1	Celf1	4.30216e+06	6744000	4711100	5857900	7109500	4095700	7575900	4225700	5581100	5105300	5082700	5106079	4917200	3923500	3814700	>sp|P28659|CELF1_MOUSE CUGBP Elav-like family member 1 OS=Mus musculus OX=10090 GN=Celf1 PE=1 SV=2
Q9Z0H4	CUGBP Elav-like family member 2	Celf2	46558000	48696000	47300000	42088000	49388000	40394000	47888000	46260000	35297000	48182000	46818000	45262000	38267000	29740000	49391000	>sp|Q9Z0H4|CELF2_MOUSE CUGBP Elav-like family member 2 OS=Mus musculus OX=10090 GN=Celf2 PE=1 SV=1
Q9WTX6	Cullin-1	Cul1	6416300	10394000	8138200	9240100	11684000	5780200	9639200	8615600	6314500	15378000	7400500	9885100	6220400	8883000	10887000	>sp|Q9WTX6|CUL1_MOUSE Cullin-1 OS=Mus musculus OX=10090 GN=Cul1 PE=1 SV=1
A2A432	Cullin-4B	Cul4b	4824100	4889100	5815972	5155800	4815800	6197900	6228400	5185100	7072900	4998100	4300200	5781800	5471200	3932900	6083300	>sp|A2A432|CUL4B_MOUSE Cullin-4B OS=Mus musculus OX=10090 GN=Cul4b PE=1 SV=1
Q9D5V5	Cullin-5	Cul5	710950	881500	637298	1050800	876656	1063200	894720	1052300	1071000	487410	774180	1978400	2624300	49938	807030	>sp|Q9D5V5|CUL5_MOUSE Cullin-5 OS=Mus musculus OX=10090 GN=Cul5 PE=1 SV=3
Q6ZQ38	Cullin-associated NEDD8-dissociated protein 1	Cand1	31475000	34367000	33005000	32351000	34441000	28358000	31029000	34873000	34935000	29266000	27739000	32805000	42078000	32506000	34892000	>sp|Q6ZQ38|CAND1_MOUSE Cullin-associated NEDD8-dissociated protein 1 OS=Mus musculus OX=10090 GN=Cand1 PE=1 SV=2
Q61908	Cx9C motif-containing protein 4	Cmc4	4983600	3230500	4101600	3947200	4656207	4.19586e+06	3896200	4.76054e+06	3241000	3808700	3077700	3239429	4483600	2885100	4101600	>sp|Q61908|CMC4_MOUSE Cx9C motif-containing protein 4 OS=Mus musculus OX=10090 GN=Cmc4 PE=2 SV=1
Q01147	Cyclic AMP-responsive element-binding protein 1	Creb1	4117200	7125800	9607100	6938200	7515000	9298700	7484100	11121000	9588400	9069600	8468600	9519900	8162100	8287600	9466200	>sp|Q01147|CREB1_MOUSE Cyclic AMP-responsive element-binding protein 1 OS=Mus musculus OX=10090 GN=Creb1 PE=1 SV=2
P11440	Cyclin-dependent kinase 1	Cdk1	13405000	14091000	8971300	10067000	10663000	5960400	8387400	6125800	7336500	6858700	11301000	9335400	8490700	5399100	8322700	>sp|P11440|CDK1_MOUSE Cyclin-dependent kinase 1 OS=Mus musculus OX=10090 GN=Cdk1 PE=1 SV=3
P24788	Cyclin-dependent kinase 11B	Cdk11b	8434300	7137000	6506500	5342900	5327000	8320100	7197100	9252500	7825800	10323000	12668000	4850500	6103700	11603000	6098700	>sp|P24788|CD11B_MOUSE Cyclin-dependent kinase 11B OS=Mus musculus OX=10090 GN=Cdk11b PE=1 SV=2
Q04899	Cyclin-dependent kinase 18	Cdk18	13912000	11825000	16147000	12360000	13910000	11355000	13958000	13646000	15635000	14206000	15064000	13052000	17439000	11008000	19599000	>sp|Q04899|CDK18_MOUSE Cyclin-dependent kinase 18 OS=Mus musculus OX=10090 GN=Cdk18 PE=1 SV=1
P97377	Cyclin-dependent kinase 2	Cdk2	8029900	6111300	6345400	7551700	7114800	5472000	5496000	7139700	7401800	8777200	5349800	5670500	5383000	6147900	7489900	>sp|P97377|CDK2_MOUSE Cyclin-dependent kinase 2 OS=Mus musculus OX=10090 GN=Cdk2 PE=1 SV=2
O35207	Cyclin-dependent kinase 2-associated protein 1	Cdk2ap1	103560	578070	936880	319280	284420	1135400	442580	970420	728310	245920	868870	224870	499690	1474600	306860	>sp|O35207|CDKA1_MOUSE Cyclin-dependent kinase 2-associated protein 1 OS=Mus musculus OX=10090 GN=Cdk2ap1 PE=1 SV=2
P55271	Cyclin-dependent kinase 4 inhibitor B	Cdkn2b	3066600	2022900	1557500	2130500	1501200	1.64352e+06	2554600	1342600	2005200	2609000	2103800	2288100	2.23371e+06	2429800	1161500	>sp|P55271|CDN2B_MOUSE Cyclin-dependent kinase 4 inhibitor B OS=Mus musculus OX=10090 GN=Cdkn2b PE=1 SV=1
Q64261	Cyclin-dependent kinase 6	Cdk6	6465400	5336500	6741600	5755300	4587000	6797100	6609800	8215600	7953300	7521500	6498000	5774600	8582400	10428000	6802700	>sp|Q64261|CDK6_MOUSE Cyclin-dependent kinase 6 OS=Mus musculus OX=10090 GN=Cdk6 PE=1 SV=2
P39689	Cyclin-dependent kinase inhibitor 1	Cdkn1a	3829900	5620400	6152400	8875400	4923600	11932000	5583200	7924700	9269500	2812700	3612100	4675700	9569400	9419300	2850700	>sp|P39689|CDN1A_MOUSE Cyclin-dependent kinase inhibitor 1 OS=Mus musculus OX=10090 GN=Cdkn1a PE=1 SV=4
P49615	Cyclin-dependent-like kinase 5	Cdk5	3359000	3426600	3496400	4473500	3779900	4368600	3520800	3804600	4591600	3826300	4254700	3940300	4221300	2405400	3460900	>sp|P49615|CDK5_MOUSE Cyclin-dependent-like kinase 5 OS=Mus musculus OX=10090 GN=Cdk5 PE=1 SV=1
Q99KY4	Cyclin-G-associated kinase	Gak	9362000	11142000	14597000	9447300	13048000	19084000	12498000	15690000	18292000	12890000	8187200	9933300	12091000	18833000	20734000	>sp|Q99KY4|GAK_MOUSE Cyclin-G-associated kinase OS=Mus musculus OX=10090 GN=Gak PE=1 SV=2
Q9QWV9	Cyclin-T1	Ccnt1	4977200	4920000	4890600	4438100	7729400	4587800	6179600	4868400	3631200	3339700	2582600	2.9575e+06	5053800	5978400	4576500	>sp|Q9QWV9|CCNT1_MOUSE Cyclin-T1 OS=Mus musculus OX=10090 GN=Ccnt1 PE=1 SV=3
Q8VCN5	Cystathionine gamma-lyase	Cth	14745000	12671000	19138000	16028000	15698000	22730000	15326000	19747000	27311000	13823000	12359000	17507000	36442000	27914000	15210000	>sp|Q8VCN5|CGL_MOUSE Cystathionine gamma-lyase OS=Mus musculus OX=10090 GN=Cth PE=1 SV=1
Q62426	Cystatin-B	Cstb	1536400000	1170499968	1480800000	1319100032	1591399936	1560999936	1312400000	1349299968	1549799936	1668099968	1288899968	1296800000	1236700032	1414700032	1548400000	>sp|Q62426|CYTB_MOUSE Cystatin-B OS=Mus musculus OX=10090 GN=Cstb PE=1 SV=1
P21460	Cystatin-C	Cst3	65972000	66326000	78912000	66804000	74743000	75663000	68653000	81864000	73566000	85485000	65119000	65206000	70969000	54525000	84742000	>sp|P21460|CYTC_MOUSE Cystatin-C OS=Mus musculus OX=10090 GN=Cst3 PE=1 SV=2
P97315	Cysteine and glycine-rich protein 1	Csrp1	92366000	84459000	96958000	83624000	106630000	83528000	90452000	105240000	80047000	120760000	94347000	83351000	80245000	58132000	121320000	>sp|P97315|CSRP1_MOUSE Cysteine and glycine-rich protein 1 OS=Mus musculus OX=10090 GN=Csrp1 PE=1 SV=3
Q9D1P4	Cysteine and histidine-rich domain-containing protein 1	Chordc1	17720000	21292000	19278000	19040000	17102000	18917000	19604000	18271000	19825000	15824000	22826000	21460000	14240000	14195000	16959000	>sp|Q9D1P4|CHRD1_MOUSE Cysteine and histidine-rich domain-containing protein 1 OS=Mus musculus OX=10090 GN=Chordc1 PE=1 SV=1
Q9Z1J3	Cysteine desulfurase, mitochondrial	Nfs1	21439000	18343000	9865200	16822000	8795900	13743000	22078000	15506000	18258000	13320000	15148000	17118000	14806000	20913000	14184000	>sp|Q9Z1J3|NFS1_MOUSE Cysteine desulfurase, mitochondrial OS=Mus musculus OX=10090 GN=Nfs1 PE=1 SV=3
Q8R3A2	Cysteine-rich DPF motif domain-containing protein 1	Cdpf1	3498800	4212576	4052200	2327300	3199300	2.72631e+06	2658700	2.94697e+06	4.78907e+06	2891100	3750900	2407600	3126700	2094600	3221500	>sp|Q8R3A2|CDPF1_MOUSE Cysteine-rich DPF motif domain-containing protein 1 OS=Mus musculus OX=10090 GN=Cdpf1 PE=3 SV=2
Q91XD7	Cysteine-rich with EGF-like domain protein 1	Creld1	16654000	10216000	9535700	10706000	9287148	5774400	12734000	8984100	11586839	8404646	8521500	8418400	7499200	6879700	10276000	>sp|Q91XD7|CREL1_MOUSE Protein disulfide isomerase Creld1 OS=Mus musculus OX=10090 GN=Creld1 PE=1 SV=1
Q9CYA0	Cysteine-rich with EGF-like domain protein 2	Creld2	6760000	9755400	8069900	7756400	6276800	7514200	8937400	8833400	5951600	9649300	10284000	8526400	6305800	6478100	8126200	>sp|Q9CYA0|CREL2_MOUSE Protein disulfide isomerase Creld2 OS=Mus musculus OX=10090 GN=Creld2 PE=1 SV=1
Q9ER72	Cysteine--tRNA ligase, cytoplasmic	Cars1	14248000	12041000	11347000	10196000	10908000	12160000	12822000	12490000	10782000	7817500	12464000	12782000	16799000	15117000	8314900	>sp|Q9ER72|SYCC_MOUSE Cysteine--tRNA ligase, cytoplasmic OS=Mus musculus OX=10090 GN=Cars1 PE=1 SV=2
Q61093	Cytochrome b-245 heavy chain	Cybb	110720000	104090000	110360000	114110000	92339000	80001000	107690000	112840000	84791000	101090000	92463000	104110000	82760000	113610000	109270000	>sp|Q61093|CY24B_MOUSE Cytochrome b-245 heavy chain OS=Mus musculus OX=10090 GN=Cybb PE=1 SV=1
Q61462	Cytochrome b-245 light chain	Cyba	50217000	32902000	53575000	45155000	77435000	39294000	53102000	60632000	44154000	72255000	39732000	40562000	54159000	37901000	69416000	>sp|Q61462|CY24A_MOUSE Cytochrome b-245 light chain OS=Mus musculus OX=10090 GN=Cyba PE=1 SV=3
P56395	Cytochrome b5	Cyb5a	93083000	119650000	121440000	111740000	121660000	89694000	116530000	127990000	98227000	132270000	111870000	127300000	108920000	88542000	146280000	>sp|P56395|CYB5_MOUSE Cytochrome b5 OS=Mus musculus OX=10090 GN=Cyb5a PE=1 SV=2
Q9CQX2	Cytochrome b5 type B	Cyb5b	11047000	14606000	15784000	12123000	16480000	10841000	14148000	15140000	12401000	13778000	12505000	16171000	15679000	14169000	20160000	>sp|Q9CQX2|CYB5B_MOUSE Cytochrome b5 type B OS=Mus musculus OX=10090 GN=Cyb5b PE=1 SV=1
Q9CZ13	Cytochrome b-c1 complex subunit 1, mitochondrial	Uqcrc1	36897000	38857000	36361000	37207000	40013000	33833000	43460000	36038000	33280000	42890000	35285000	41708000	33872000	34967000	35419000	>sp|Q9CZ13|QCR1_MOUSE Cytochrome b-c1 complex subunit 1, mitochondrial OS=Mus musculus OX=10090 GN=Uqcrc1 PE=1 SV=2
Q9CPX8	Cytochrome b-c1 complex subunit 10	Uqcr11	1751400	2283400	1602700	1443600	1562200	2608100	2120200	2430300	2061100	1984400	1.98783e+06	2063100	5367200	4294500	2842100	>sp|Q9CPX8|QCR10_MOUSE Cytochrome b-c1 complex subunit 10 OS=Mus musculus OX=10090 GN=Uqcr11 PE=1 SV=1
Q9CR68	Cytochrome b-c1 complex subunit 11;Cytochrome b-c1 complex subunit Rieske, mitochondrial	Uqcrfs1	43576000	47582000	51671000	43270000	54220000	52597000	50788000	51173000	58450000	46426000	54845000	53687000	50055000	65221000	54996000	>sp|Q9CR68|UCRI_MOUSE Cytochrome b-c1 complex subunit Rieske, mitochondrial OS=Mus musculus OX=10090 GN=Uqcrfs1 PE=1 SV=1
Q9DB77	Cytochrome b-c1 complex subunit 2, mitochondrial	Uqcrc2	36381000	35308000	43631000	39943000	41112000	49707000	38925000	34852000	47634000	34289000	40350000	39590000	49971000	51196000	43706000	>sp|Q9DB77|QCR2_MOUSE Cytochrome b-c1 complex subunit 2, mitochondrial OS=Mus musculus OX=10090 GN=Uqcrc2 PE=1 SV=1
P99028	Cytochrome b-c1 complex subunit 6, mitochondrial	Uqcrh	65003000	55888000	68984000	56224000	72172000	60052000	52510000	59978000	76955000	75914000	52208000	50598000	68711000	84506000	71601000	>sp|P99028|QCR6_MOUSE Cytochrome b-c1 complex subunit 6, mitochondrial OS=Mus musculus OX=10090 GN=Uqcrh PE=1 SV=2
Q9D855	Cytochrome b-c1 complex subunit 7	Uqcrb	99433000	94033000	90089000	74709000	88088000	75836000	92198000	84135000	72816000	117560000	105820000	87707000	65839000	63271000	103240000	>sp|Q9D855|QCR7_MOUSE Cytochrome b-c1 complex subunit 7 OS=Mus musculus OX=10090 GN=Uqcrb PE=1 SV=3
Q9CQ69	Cytochrome b-c1 complex subunit 8	Uqcrq	68914000	57666000	49970000	51929000	54855000	43192000	56017000	42189000	36707000	63118000	59788000	54740000	38277000	38628000	51384000	>sp|Q9CQ69|QCR8_MOUSE Cytochrome b-c1 complex subunit 8 OS=Mus musculus OX=10090 GN=Uqcrq PE=1 SV=3
Q8R1I1	Cytochrome b-c1 complex subunit 9	Uqcr10	7559200	9834000	6591600	8109400	8660700	6942300	7740000	9896400	8397000	11054000	7562800	8537500	9957400	11300000	7934700	>sp|Q8R1I1|QCR9_MOUSE Cytochrome b-c1 complex subunit 9 OS=Mus musculus OX=10090 GN=Uqcr10 PE=1 SV=1
Q9D2R6	Cytochrome c oxidase assembly factor 3 homolog, mitochondrial	Coa3	21128000	17210000	16012000	15544000	15217000	13175000	17163000	11779000	9675600	19894000	15025000	18162000	7851300	8353400	17057000	>sp|Q9D2R6|COA3_MOUSE Cytochrome c oxidase assembly factor 3 homolog, mitochondrial OS=Mus musculus OX=10090 GN=Coa3 PE=1 SV=1
Q99M07	Cytochrome c oxidase assembly factor 5	Coa5	7555600	6087000	6804000	5099200	5933700	5600400	6713000	5792067	5799400	3.08664e+06	2.40814e+06	6487500	5224500	4327300	5226400	>sp|Q99M07|COA5_MOUSE Cytochrome c oxidase assembly factor 5 OS=Mus musculus OX=10090 GN=Coa5 PE=1 SV=1
Q8BGD8	Cytochrome c oxidase assembly factor 6 homolog	Coa6	7591100	5530300	5063400	5777900	5257500	4669600	4152900	6013800	3562100	8132900	7258500	3916700	2679500	11616000	4812500	>sp|Q8BGD8|COA6_MOUSE Cytochrome c oxidase assembly factor 6 homolog OS=Mus musculus OX=10090 GN=Coa6 PE=1 SV=1
Q921H9	Cytochrome c oxidase assembly factor 7	Coa7	11189000	7612300	7863500	7773300	5892600	5817400	8884600	6450200	5248100	8821700	8.07229e+06	6705800	5781600	4869600	7556400	>sp|Q921H9|COA7_MOUSE Cytochrome c oxidase assembly factor 7 OS=Mus musculus OX=10090 GN=Coa7 PE=1 SV=1
P56394	Cytochrome c oxidase copper chaperone	Cox17	9650900	6823500	6591800	5640800	8220600	7975900	4893600	8197600	6411700	12176000	11108912	4648200	5678600	4721900	11430000	>sp|P56394|COX17_MOUSE Cytochrome c oxidase copper chaperone OS=Mus musculus OX=10090 GN=Cox17 PE=1 SV=2
P00405	Cytochrome c oxidase subunit 2	Mtco2	4691600	5136700	4209100	4740400	2755500	4285700	5251000	7274100	5339700	4194200	3726400	5089700	9613900	12145000	3897500	>sp|P00405|COX2_MOUSE Cytochrome c oxidase subunit 2 OS=Mus musculus OX=10090 GN=Mtco2 PE=1 SV=1
P19783	Cytochrome c oxidase subunit 4 isoform 1, mitochondrial	Cox4i1	73150000	104980000	78637000	79643000	71092000	79624000	92974000	78667000	66622000	86833000	89064000	107500000	75138000	80120000	85625000	>sp|P19783|COX41_MOUSE Cytochrome c oxidase subunit 4 isoform 1, mitochondrial OS=Mus musculus OX=10090 GN=Cox4i1 PE=1 SV=2
P12787	Cytochrome c oxidase subunit 5A, mitochondrial	Cox5a	319190016	250350000	297700000	274160000	271969984	299750016	258370000	243750000	289430016	304340000	267480000	262940000	273380000	247750000	291049984	>sp|P12787|COX5A_MOUSE Cytochrome c oxidase subunit 5A, mitochondrial OS=Mus musculus OX=10090 GN=Cox5a PE=1 SV=2
P19536	Cytochrome c oxidase subunit 5B, mitochondrial	Cox5b	117860000	117870000	144900000	133800000	134260000	121150000	140400000	132200000	161230000	151800000	137710000	130240000	137390000	116510000	158820000	>sp|P19536|COX5B_MOUSE Cytochrome c oxidase subunit 5B, mitochondrial OS=Mus musculus OX=10090 GN=Cox5b PE=1 SV=1
P43024	Cytochrome c oxidase subunit 6A1, mitochondrial	Cox6a1	79543000	73121000	125570000	87722000	96116000	105960000	68649000	118820000	135230000	60019000	102680000	56977000	86215000	96620000	119610000	>sp|P43024|CX6A1_MOUSE Cytochrome c oxidase subunit 6A1, mitochondrial OS=Mus musculus OX=10090 GN=Cox6a1 PE=1 SV=2
P56391	Cytochrome c oxidase subunit 6B1	Cox6b1	139860000	167670000	185090000	135660000	140290000	161490000	148830000	160530000	176910000	170670000	158300000	160020000	150890000	120920000	194390000	>sp|P56391|CX6B1_MOUSE Cytochrome c oxidase subunit 6B1 OS=Mus musculus OX=10090 GN=Cox6b1 PE=1 SV=2
Q9CPQ1	Cytochrome c oxidase subunit 6C	Cox6c	193780000	189970000	186160000	178640000	184690000	160970000	175270000	149490000	140770000	209550000	145500000	179980000	171630000	146390000	181330000	>sp|Q9CPQ1|COX6C_MOUSE Cytochrome c oxidase subunit 6C OS=Mus musculus OX=10090 GN=Cox6c PE=1 SV=3
P48771	Cytochrome c oxidase subunit 7A2, mitochondrial	Cox7a2	33110000	40464000	32277000	33923000	31593000	26379000	35735000	34902000	29801000	37205000	44659000	36905000	31418000	24625000	34163000	>sp|P48771|CX7A2_MOUSE Cytochrome c oxidase subunit 7A2, mitochondrial OS=Mus musculus OX=10090 GN=Cox7a2 PE=1 SV=2
Q61387	Cytochrome c oxidase subunit 7A-related protein, mitochondrial	Cox7a2l	1595200	3544900	2.27929e+06	2103564	2227800	2925100	3076300	3063700	3910800	2968777	3127300	4052400	10539111	8156100	2820500	>sp|Q61387|COX7R_MOUSE Cytochrome c oxidase subunit 7A-related protein, mitochondrial OS=Mus musculus OX=10090 GN=Cox7a2l PE=1 SV=1
P17665	Cytochrome c oxidase subunit 7C, mitochondrial	Cox7c	41744000	50360000	42886000	37722000	34773000	32357000	43872000	47015000	30447000	52869000	36983000	41360000	28069000	23457000	45825000	>sp|P17665|COX7C_MOUSE Cytochrome c oxidase subunit 7C, mitochondrial OS=Mus musculus OX=10090 GN=Cox7c PE=1 SV=1
Q62425	Cytochrome c oxidase subunit NDUFA4	Ndufa4	130800000	147730000	126710000	118790000	115310000	115990000	125060000	113860000	109820000	113920000	153740000	144720000	109400000	91769000	132240000	>sp|Q62425|NDUA4_MOUSE Cytochrome c oxidase subunit NDUFA4 OS=Mus musculus OX=10090 GN=Ndufa4 PE=1 SV=2
P62897	Cytochrome c, somatic	Cycs	161870000	168520000	135710000	152210000	148320000	116800000	145350000	116330000	127050000	170040000	136030000	142170000	107120000	84290000	150520000	>sp|P62897|CYC_MOUSE Cytochrome c, somatic OS=Mus musculus OX=10090 GN=Cycs PE=1 SV=2
Q9D0M3	Cytochrome c1, heme protein, mitochondrial	Cyc1	8337400	8622700	5464500	6728700	6668100	4975000	9044200	5034800	7681200	6901100	7194300	7981800	5332200	4622700	7080500	>sp|Q9D0M3|CY1_MOUSE Cytochrome c1, heme protein, mitochondrial OS=Mus musculus OX=10090 GN=Cyc1 PE=1 SV=1
P53702	Cytochrome c-type heme lyase	Hccs	5145892	4463600	3987300	2834600	3.89885e+06	3159100	3797800	3884200	3.81241e+06	3377800	3277900	4359600	3058600	3261900	1742300	>sp|P53702|CCHL_MOUSE Holocytochrome c-type synthase OS=Mus musculus OX=10090 GN=Hccs PE=1 SV=2
Q80YW0	Cytohesin-4	Cyth4	13289000	11247000	11409000	13373000	10688000	16074000	12059000	10415000	11411000	10980000	11063000	11052000	8493200	12481000	10796000	>sp|Q80YW0|CYH4_MOUSE Cytohesin-4 OS=Mus musculus OX=10090 GN=Cyth4 PE=1 SV=1
Q8CII9	Cytokine receptor-like factor 2	Crlf2	2613000	2406400	2736400	2002000	2396800	2224408	2088900	2.18092e+06	2222600	2029900	2.12051e+06	2088500	2.93997e+06	3013300	1971900	>sp|Q8CII9|CRLF2_MOUSE Cytokine receptor-like factor 2 OS=Mus musculus OX=10090 GN=Crlf2 PE=1 SV=2
Q9Z2L7	Cytokine receptor-like factor 3	Crlf3	3177900	4307300	5010700	3526400	3851400	4768100	6248200	7567600	5078100	3849300	3188700	3752400	11290000	7483400	5836100	>sp|Q9Z2L7|CRLF3_MOUSE Cytokine receptor-like factor 3 OS=Mus musculus OX=10090 GN=Crlf3 PE=1 SV=1
P28271	Cytoplasmic aconitate hydratase	Aco1	11174000	15615000	12952000	15035000	14317000	13047000	12712000	10785000	9150800	13129000	14574000	14936000	11065000	8837300	14092000	>sp|P28271|ACOHC_MOUSE Cytoplasmic aconitate hydratase OS=Mus musculus OX=10090 GN=Aco1 PE=1 SV=3
Q9JHU4	Cytoplasmic dynein 1 heavy chain 1	Dync1h1	25848000	33246000	32866000	32851000	32090000	39440000	33684000	34298000	36169000	24839000	29658000	34639000	50168000	46791000	39616000	>sp|Q9JHU4|DYHC1_MOUSE Cytoplasmic dynein 1 heavy chain 1 OS=Mus musculus OX=10090 GN=Dync1h1 PE=1 SV=2
O88487	Cytoplasmic dynein 1 intermediate chain 2	Dync1i2	29206000	33882000	37998000	33332000	41269000	30782000	29650000	44386000	29456000	30137000	30608000	33899000	23398000	35631000	30916000	>sp|O88487|DC1I2_MOUSE Cytoplasmic dynein 1 intermediate chain 2 OS=Mus musculus OX=10090 GN=Dync1i2 PE=1 SV=1
Q8R1Q8	Cytoplasmic dynein 1 light intermediate chain 1	Dync1li1	20555000	18120000	21978000	21137000	23731000	21477000	18283000	18099000	18947000	16478000	18380000	17755000	24048000	16053000	22087000	>sp|Q8R1Q8|DC1L1_MOUSE Cytoplasmic dynein 1 light intermediate chain 1 OS=Mus musculus OX=10090 GN=Dync1li1 PE=1 SV=1
Q6PDL0	Cytoplasmic dynein 1 light intermediate chain 2	Dync1li2	248220	520540	657900	368360	647200	1053300	585070	1218800	1226600	307570	517600	561390	1191500	1335400	750840	>sp|Q6PDL0|DC1L2_MOUSE Cytoplasmic dynein 1 light intermediate chain 2 OS=Mus musculus OX=10090 GN=Dync1li2 PE=1 SV=2
Q7TMB8	Cytoplasmic FMR1-interacting protein 1	Cyfip1	21078000	21427000	19698000	19354000	20005000	16563000	19622000	17520000	15131000	22724000	17396000	16230000	18535000	13071000	20744000	>sp|Q7TMB8|CYFP1_MOUSE Cytoplasmic FMR1-interacting protein 1 OS=Mus musculus OX=10090 GN=Cyfip1 PE=1 SV=1
Q7TN98	Cytoplasmic polyadenylation element-binding protein 4	Cpeb4	5685500	5039100	4152500	4830300	4125600	3831200	3660900	3744000	3.71657e+06	6152000	6505600	4283400	3836900	2847400	7097200	>sp|Q7TN98|CPEB4_MOUSE Cytoplasmic polyadenylation element-binding protein 4 OS=Mus musculus OX=10090 GN=Cpeb4 PE=1 SV=1
Q99M51	Cytoplasmic protein NCK1	Nck1	8064200	10018000	9104400	8175500	8989700	10442000	10276000	9331400	10005000	6826900	11963000	9134100	11212000	11446000	11592000	>sp|Q99M51|NCK1_MOUSE Cytoplasmic protein NCK1 OS=Mus musculus OX=10090 GN=Nck1 PE=1 SV=1
Q8BMK4	Cytoskeleton-associated protein 4	Ckap4	4535500	5814500	3309900	5666400	5469000	3996100	5439100	2617800	5355700	4644000	6396300	4506500	12695000	9402100	3927600	>sp|Q8BMK4|CKAP4_MOUSE Cytoskeleton-associated protein 4 OS=Mus musculus OX=10090 GN=Ckap4 PE=1 SV=2
A2AGT5	Cytoskeleton-associated protein 5	Ckap5	5932300	5536300	3304400	5951300	3086300	4063000	4987800	4454900	2170300	3610600	2856100	4847000	3067500	2920800	3155100	>sp|A2AGT5|CKAP5_MOUSE Cytoskeleton-associated protein 5 OS=Mus musculus OX=10090 GN=Ckap5 PE=1 SV=1
Q9CPY7	Cytosol aminopeptidase	Lap3	58095000	59478000	54568000	58297000	49617000	62730000	56492000	59720000	59676000	44858000	53561000	57209000	63034000	74461000	45270000	>sp|Q9CPY7|AMPL_MOUSE Cytosol aminopeptidase OS=Mus musculus OX=10090 GN=Lap3 PE=1 SV=3
Q8R0Y6	Cytosolic 10-formyltetrahydrofolate dehydrogenase	Aldh1l1	4741900	6924600	7300400	5949700	6917600	8162500	6114700	5733400	8139600	3972500	4900800	5693000	6813700	5948500	6355700	>sp|Q8R0Y6|AL1L1_MOUSE Cytosolic 10-formyltetrahydrofolate dehydrogenase OS=Mus musculus OX=10090 GN=Aldh1l1 PE=1 SV=1
Q91V12	Cytosolic acyl coenzyme A thioester hydrolase	Acot7	25168000	35810000	24309000	29794000	24742000	29007000	26737000	25489000	29087000	19514000	35862000	29656000	31341000	38036000	23991000	>sp|Q91V12|BACH_MOUSE Cytosolic acyl coenzyme A thioester hydrolase OS=Mus musculus OX=10090 GN=Acot7 PE=1 SV=2
Q641K1	Cytosolic carboxypeptidase 1	Agtpbp1	4662900	4767400	5487500	5966300	5112000	4470200	5646400	5478400	3903900	2203986	2332420	7497200	4160600	1.10447e+06	1.78674e+06	>sp|Q641K1|CBPC1_MOUSE Cytosolic carboxypeptidase 1 OS=Mus musculus OX=10090 GN=Agtpbp1 PE=1 SV=2
Q9R060	Cytosolic Fe-S cluster assembly factor NUBP1	Nubp1	18349000	17733000	18618000	15836000	15651000	20831000	16540000	15581000	14294000	15760000	20958000	15889000	18969000	17589000	18210000	>sp|Q9R060|NUBP1_MOUSE Cytosolic Fe-S cluster assembly factor NUBP1 OS=Mus musculus OX=10090 GN=Nubp1 PE=1 SV=1
Q9R061	Cytosolic Fe-S cluster assembly factor NUBP2	Nubp2	25571000	21074000	23682000	21010000	23146000	22530000	23112000	20316000	26573000	20579000	22718000	19452000	24260000	23278000	21343000	>sp|Q9R061|NUBP2_MOUSE Cytosolic Fe-S cluster assembly factor NUBP2 OS=Mus musculus OX=10090 GN=Nubp2 PE=1 SV=1
Q9D1A2	Cytosolic non-specific dipeptidase	Cndp2	291849984	293880000	324280000	305760000	323169984	374430016	296630016	303950016	361929984	284870016	293929984	319870016	343470016	305620000	314110016	>sp|Q9D1A2|CNDP2_MOUSE Cytosolic non-specific dipeptidase OS=Mus musculus OX=10090 GN=Cndp2 PE=1 SV=1
P47713	Cytosolic phospholipase A2;Lysophospholipase;Phospholipase A2	Pla2g4a	3787500	3904700	3331800	4712200	3300600	3696400	4011600	3379900	3126300	2114200	3916600	4617600	5361000	5547800	3568200	>sp|P47713|PA24A_MOUSE Cytosolic phospholipase A2 OS=Mus musculus OX=10090 GN=Pla2g4a PE=1 SV=1
Q5SXY1	Cytospin-B	Specc1	9075900	10128000	10566000	7378700	8254000	7506000	11517000	9410900	10430000	11520000	10720000	11501000	9450800	12548000	11709000	>sp|Q5SXY1|CYTSB_MOUSE Cytospin-B OS=Mus musculus OX=10090 GN=Specc1 PE=1 SV=2
Q61753	D-3-phosphoglycerate dehydrogenase	Phgdh	180350000	166300000	154010000	167400000	182220000	149630000	148970000	155840000	151690000	168270000	170000000	166060000	150560000	130500000	160510000	>sp|Q61753|SERA_MOUSE D-3-phosphoglycerate dehydrogenase OS=Mus musculus OX=10090 GN=Phgdh PE=1 SV=3
Q9JII5	DAZ-associated protein 1	Dazap1	17295000	23088000	21019000	18602000	18048000	24630000	22846000	29799000	28032000	17311000	20544000	21265000	26212000	41072000	24116000	>sp|Q9JII5|DAZP1_MOUSE DAZ-associated protein 1 OS=Mus musculus OX=10090 GN=Dazap1 PE=1 SV=2
Q9DCP9	DAZ-associated protein 2	Dazap2	2504800	2906000	2971100	2572200	2442200	4341200	2845300	4018700	4459200	3019500	2898700	3535300	4735400	4873400	2763600	>sp|Q9DCP9|DAZP2_MOUSE DAZ-associated protein 2 OS=Mus musculus OX=10090 GN=Dazap2 PE=1 SV=1
O88291	DBIRD complex subunit ZNF326	Znf326	8160500	8607800	10195000	6564500	6895200	6391600	7472700	7407100	7197200	8650100	6158800	6241200	6396500	4510500	6938400	>sp|O88291|ZN326_MOUSE DBIRD complex subunit ZNF326 OS=Mus musculus OX=10090 GN=Znf326 PE=1 SV=1
Q8K3H0	DCC-interacting protein 13-alpha	Appl1	7332700	7686200	7652900	5976300	6318748	6681300	6574100	4905900	8505700	8426700	5810200	7681400	7682600	6312900	8602100	>sp|Q8K3H0|DP13A_MOUSE DCC-interacting protein 13-alpha OS=Mus musculus OX=10090 GN=Appl1 PE=1 SV=1
Q9QZ73	DCN1-like protein 1	Dcun1d1	2220100	3708700	3319000	2367300	2983200	3352000	5748500	2875500	2655700	2031200	3757400	3569800	2776300	2505400	4492000	>sp|Q9QZ73|DCNL1_MOUSE DCN1-like protein 1 OS=Mus musculus OX=10090 GN=Dcun1d1 PE=2 SV=1
Q6PAC3	DDB1- and CUL4-associated factor 13	Dcaf13	9685900	10843000	10772000	9252400	10803000	9543300	9523000	12471000	10272000	11137000	10301000	9954400	9259500	8037900	9546500	>sp|Q6PAC3|DCA13_MOUSE DDB1- and CUL4-associated factor 13 OS=Mus musculus OX=10090 GN=Dcaf13 PE=2 SV=2
Q8N7N5	DDB1- and CUL4-associated factor 8	Dcaf8	25417000	27379000	19819000	29852000	26184000	22798000	17625000	26577000	24898000	19503000	27149000	25317000	18381000	13551000	17305000	>sp|Q8N7N5|DCAF8_MOUSE DDB1- and CUL4-associated factor 8 OS=Mus musculus OX=10090 GN=Dcaf8 PE=1 SV=1
O35215	D-dopachrome decarboxylase	Ddt	15896000	15910000	16557000	13862000	13825000	14058000	17337000	15187000	17402000	18245000	21392000	15482000	14416000	12611000	15759000	>sp|O35215|DOPD_MOUSE D-dopachrome decarboxylase OS=Mus musculus OX=10090 GN=Ddt PE=1 SV=3
Q80WW9	DDRGK domain-containing protein 1	Ddrgk1	5035500	5411200	12277000	8.19282e+06	9638400	8332600	9115400	15238000	6790200	10336000	8158800	6765700	9735200	7415300	14112000	>sp|Q80WW9|DDRGK_MOUSE DDRGK domain-containing protein 1 OS=Mus musculus OX=10090 GN=Ddrgk1 PE=1 SV=2
Q91XC8	Death-associated protein 1	Dap	4860700	4644100	5.27693e+06	3008000	6189500	3251100	3.28338e+06	3409100	4577500	12583000	4785200	3593300	2823000	2873500	6685400	>sp|Q91XC8|DAP1_MOUSE Death-associated protein 1 OS=Mus musculus OX=10090 GN=Dap PE=1 SV=3
Q8C9B9	Death-inducer obliterator 1	Dido1	2977500	4110800	3685800	3343000	1801600	3766200	4539300	4116600	3749500	2201600	4291600	3525300	4503300	4289000	2410900	>sp|Q8C9B9|DIDO1_MOUSE Death-inducer obliterator 1 OS=Mus musculus OX=10090 GN=Dido1 PE=1 SV=4
Q8BZN6	Dedicator of cytokinesis protein 10	Dock10	1167100	1871800	2590100	1908800	1501200	1.84195e+06	3439400	1685000	2848200	2.33855e+06	1451100	2778800	6178851	5283300	2.74679e+06	>sp|Q8BZN6|DOC10_MOUSE Dedicator of cytokinesis protein 10 OS=Mus musculus OX=10090 GN=Dock10 PE=1 SV=3
Q8C3J5	Dedicator of cytokinesis protein 2	Dock2	16876000	19351000	20578000	17482000	20508000	20171000	20303000	17015000	25216000	22136000	17431000	19919000	17957000	19208000	19833000	>sp|Q8C3J5|DOCK2_MOUSE Dedicator of cytokinesis protein 2 OS=Mus musculus OX=10090 GN=Dock2 PE=1 SV=3
Q8R1A4	Dedicator of cytokinesis protein 7	Dock7	8718400	4786700	2577200	6746700	7975700	7501800	6760800	6140800	5664800	7003700	6206900	7977600	6863000	4838000	9769100	>sp|Q8R1A4|DOCK7_MOUSE Dedicator of cytokinesis protein 7 OS=Mus musculus OX=10090 GN=Dock7 PE=1 SV=3
Q8C147	Dedicator of cytokinesis protein 8	Dock8	4439000	3996600	4707400	3697300	5509500	2506500	5843900	4160900	5344865	5942200	3831200	4550700	4666700	2988200	2205369	>sp|Q8C147|DOCK8_MOUSE Dedicator of cytokinesis protein 8 OS=Mus musculus OX=10090 GN=Dock8 PE=1 SV=4
Q99L04	Dehydrogenase/reductase SDR family member 1	Dhrs1	19547000	21609000	20153000	18036000	25052000	17380000	16373000	16446000	16239000	23634000	19038000	19441000	20846000	19282000	19026000	>sp|Q99L04|DHRS1_MOUSE Dehydrogenase/reductase SDR family member 1 OS=Mus musculus OX=10090 GN=Dhrs1 PE=1 SV=1
Q99LB2	Dehydrogenase/reductase SDR family member 4	Dhrs4	14328000	15703000	11420000	11517000	11250000	8910800	13121000	10519000	9256100	14319000	14022000	12441000	8550400	7595700	10959000	>sp|Q99LB2|DHRS4_MOUSE Dehydrogenase/reductase SDR family member 4 OS=Mus musculus OX=10090 GN=Dhrs4 PE=1 SV=3
Q9CXR1	Dehydrogenase/reductase SDR family member 7	Dhrs7	7804200	6635800	7072700	5177400	4472800	5218200	5875400	7702100	7.21636e+06	6541500	5132500	4318100	4764900	5279917	5465200	>sp|Q9CXR1|DHRS7_MOUSE Dehydrogenase/reductase SDR family member 7 OS=Mus musculus OX=10090 GN=Dhrs7 PE=1 SV=2
Q99J47	Dehydrogenase/reductase SDR family member 7B	Dhrs7b	5778800	6318469	5342100	5113500	5992800	6698200	6970200	4736600	7602400	6226800	5399600	8197000	8519500	10173000	5156200	>sp|Q99J47|DRS7B_MOUSE Dehydrogenase/reductase SDR family member 7B OS=Mus musculus OX=10090 GN=Dhrs7b PE=1 SV=1
O35459	Delta(3,5)-Delta(2,4)-dienoyl-CoA isomerase, mitochondrial	Ech1	13706000	13151000	13229000	12927000	18402000	12762000	13510000	12904000	14548000	11984000	16010000	14677000	11369000	13092000	13913000	>sp|O35459|ECH1_MOUSE Delta(3,5)-Delta(2,4)-dienoyl-CoA isomerase, mitochondrial OS=Mus musculus OX=10090 GN=Ech1 PE=1 SV=1
Q8CHT0	Delta-1-pyrroline-5-carboxylate dehydrogenase, mitochondrial	Aldh4a1	10868000	9134000	9806100	8698300	11572000	12234000	10196000	11672000	11416000	10908000	9139200	10087000	17067000	12702000	8006200	>sp|Q8CHT0|AL4A1_MOUSE Delta-1-pyrroline-5-carboxylate dehydrogenase, mitochondrial OS=Mus musculus OX=10090 GN=Aldh4a1 PE=1 SV=3
Q9Z110	Delta-1-pyrroline-5-carboxylate synthase;Gamma-glutamyl phosphate reductase;Glutamate 5-kinase	Aldh18a1	16101000	20226000	16270000	16125000	15785000	17570000	18986000	17314000	20057000	15556000	19892000	22676000	20682000	15414000	17662000	>sp|Q9Z110|P5CS_MOUSE Delta-1-pyrroline-5-carboxylate synthase OS=Mus musculus OX=10090 GN=Aldh18a1 PE=1 SV=2
P10518	Delta-aminolevulinic acid dehydratase	Alad	1405800	2714600	2527900	2083800	1601400	2949000	2147800	3003200	3186200	1239300	2100400	2343600	4401600	3933100	2111100	>sp|P10518|HEM2_MOUSE Delta-aminolevulinic acid dehydratase OS=Mus musculus OX=10090 GN=Alad PE=1 SV=1
Q8K382	DENN domain-containing protein 1A	Dennd1a	3417900	2616400	3487100	2688500	3915100	4952400	3392800	4.10797e+06	4153100	3561200	3062500	3281900	5879100	3785400	3316300	>sp|Q8K382|DEN1A_MOUSE DENN domain-containing protein 1A OS=Mus musculus OX=10090 GN=Dennd1a PE=1 SV=2
Q3U1Y4	DENN domain-containing protein 4B	Dennd4b	17809000	15717000	16505000	17626000	14581000	15987000	19989000	12764000	16978000	18607000	13904000	16536000	19403000	11295000	18064000	>sp|Q3U1Y4|DEN4B_MOUSE DENN domain-containing protein 4B OS=Mus musculus OX=10090 GN=Dennd4b PE=1 SV=2
A6H8H2	DENN domain-containing protein 4C	Dennd4c	8371300	7244700	7633200	7847500	7649700	8617100	6678100	7417500	10043000	5599500	4946800	7093300	11728000	9299500	7650600	>sp|A6H8H2|DEN4C_MOUSE DENN domain-containing protein 4C OS=Mus musculus OX=10090 GN=Dennd4c PE=1 SV=1
Q9CQJ6	Density-regulated protein	Denr	11979000	5798900	7687500	11724000	19499000	8892300	6102800	5607500	11305000	11023000	9194200	3533500	7139300	23653000	9157800	>sp|Q9CQJ6|DENR_MOUSE Density-regulated protein OS=Mus musculus OX=10090 GN=Denr PE=1 SV=1
P43346	Deoxycytidine kinase	Dck	7069800	9758400	12743000	10259000	8215100	9726700	8794300	7419700	13250000	9018300	10208000	11739000	12291000	10402000	12363000	>sp|P43346|DCK_MOUSE Deoxycytidine kinase OS=Mus musculus OX=10090 GN=Dck PE=1 SV=1
Q99LN9	Deoxyhypusine hydroxylase	Dohh	996540	770770	1181900	1391608	793290	1992200	1415400	2066500	1457900	648100	1042500	960110	2420600	2559300	1183600	>sp|Q99LN9|DOHH_MOUSE Deoxyhypusine hydroxylase OS=Mus musculus OX=10090 GN=Dohh PE=1 SV=2
Q60710	Deoxynucleoside triphosphate triphosphohydrolase SAMHD1	Samhd1	52031000	63860000	58170000	60200000	57009000	57643000	61827000	52239000	59457000	45950000	62887000	62794000	68405000	69195000	50207000	>sp|Q60710|SAMH1_MOUSE Deoxynucleoside triphosphate triphosphohydrolase SAMHD1 OS=Mus musculus OX=10090 GN=Samhd1 PE=1 SV=3
Q8R2M2	Deoxynucleotidyltransferase terminal-interacting protein 2	Dnttip2	12852000	12403000	10464000	10172000	9056900	9279100	10346000	8929600	10880000	9315700	12327000	12108000	8906500	11229000	10094000	>sp|Q8R2M2|TDIF2_MOUSE Deoxynucleotidyltransferase terminal-interacting protein 2 OS=Mus musculus OX=10090 GN=Dnttip2 PE=1 SV=1
P56542	Deoxyribonuclease-2-alpha	Dnase2	9970400	12692000	10377000	14036000	9786300	11607000	12789000	11456000	15261000	9512200	11077000	10976000	15266000	23596000	9415300	>sp|P56542|DNS2A_MOUSE Deoxyribonuclease-2-alpha OS=Mus musculus OX=10090 GN=Dnase2 PE=1 SV=1
Q9R0P5	Destrin	Dstn	96584000	86656000	99004000	89295000	84858000	91951000	87925000	105580000	69500000	100610000	84939000	80299000	83993000	81530000	91980000	>sp|Q9R0P5|DEST_MOUSE Destrin OS=Mus musculus OX=10090 GN=Dstn PE=1 SV=3
Q9D9Z5	DET1- and DDB1-associated protein 1	Dda1	5754800	3142100	4164600	4015100	3488900	5650900	4302100	2830000	5229600	3127700	3381900	4068200	3845800	4707100	3714800	>sp|Q9D9Z5|DDA1_MOUSE DET1- and DDB1-associated protein 1 OS=Mus musculus OX=10090 GN=Dda1 PE=1 SV=1
Q8CDG3	Deubiquitinating protein VCIP135	Vcpip1	8977600	9858200	10401000	10057000	11167000	9640100	11288000	8684400	9873800	10545000	11170000	10701000	8987000	6108400	14266000	>sp|Q8CDG3|VCIP1_MOUSE Deubiquitinating protein VCPIP1 OS=Mus musculus OX=10090 GN=Vcpip1 PE=1 SV=1
P32233	Developmentally-regulated GTP-binding protein 1	Drg1	11935000	11070000	9007300	10385000	10465000	11039000	11156000	9870500	9832800	4697800	10866000	11666000	11291000	13549000	8412200	>sp|P32233|DRG1_MOUSE Developmentally-regulated GTP-binding protein 1 OS=Mus musculus OX=10090 GN=Drg1 PE=1 SV=1
Q9JIQ3	Diablo homolog, mitochondrial	Diablo	2.02663e+06	2118900	2928000	1255267	2711800	1523300	4658800	2823700	4289600	786661	446147	2281400	2638800	2322500	3829900	>sp|Q9JIQ3|DBLOH_MOUSE Diablo homolog, mitochondrial OS=Mus musculus OX=10090 GN=Diablo PE=1 SV=2
Q80UP3	Diacylglycerol kinase zeta	Dgkz	857700	1496700	1475500	1535000	1122500	2883900	1615000	2611300	2635500	725340	1397300	1398500	3433200	4098300	1374400	>sp|Q80UP3|DGKZ_MOUSE Diacylglycerol kinase zeta OS=Mus musculus OX=10090 GN=Dgkz PE=1 SV=2
Q8C2K1	Differentially expressed in FDCP 6	Def6	4137200	3968100	4.19532e+06	4112700	3528900	4308100	3190900	4264100	2904030	3956000	3741600	5733500	3998900	4206600	4.76005e+06	>sp|Q8C2K1|DEFI6_MOUSE Differentially expressed in FDCP 6 OS=Mus musculus OX=10090 GN=Def6 PE=1 SV=1
P00375	Dihydrofolate reductase	Dhfr	17174000	17509000	16487000	17593000	18538000	20249000	19595000	16834000	19582000	16289000	20623000	19963000	17311000	23612000	16426000	>sp|P00375|DYR_MOUSE Dihydrofolate reductase OS=Mus musculus OX=10090 GN=Dhfr PE=1 SV=3
O08749	Dihydrolipoyl dehydrogenase, mitochondrial	Dld	120260000	110130000	115820000	115000000	128330000	117440000	109820000	111550000	127090000	119750000	106060000	106510000	98100000	135980000	129550000	>sp|O08749|DLDH_MOUSE Dihydrolipoyl dehydrogenase, mitochondrial OS=Mus musculus OX=10090 GN=Dld PE=1 SV=2
Q8BMF4	Dihydrolipoyllysine-residue acetyltransferase component of pyruvate dehydrogenase complex, mitochondrial	Dlat	48962000	42815000	48164000	44013000	52587000	44675000	43823000	37723000	39358000	49042000	40648000	46188000	41113000	36346000	50212000	>sp|Q8BMF4|ODP2_MOUSE Dihydrolipoyllysine-residue acetyltransferase component of pyruvate dehydrogenase complex, mitochondrial OS=Mus musculus OX=10090 GN=Dlat PE=1 SV=2
Q9D2G2	Dihydrolipoyllysine-residue succinyltransferase component of 2-oxoglutarate dehydrogenase complex, mitochondrial	Dlst	77215000	76679000	70909000	75867000	78185000	67706000	78441000	62646000	70270000	70392000	69562000	78047000	61731000	55195000	77224000	>sp|Q9D2G2|ODO2_MOUSE Dihydrolipoyllysine-residue succinyltransferase component of 2-oxoglutarate dehydrogenase complex, mitochondrial OS=Mus musculus OX=10090 GN=Dlst PE=1 SV=1
O35435	Dihydroorotate dehydrogenase (quinone), mitochondrial	Dhodh	7957600	10589000	7697400	8465000	10372000	10998000	7708300	6550100	8448200	7495000	9534000	10428000	10083000	7642900	7637000	>sp|O35435|PYRD_MOUSE Dihydroorotate dehydrogenase (quinone), mitochondrial OS=Mus musculus OX=10090 GN=Dhodh PE=1 SV=2
Q8BVI4	Dihydropteridine reductase	Qdpr	49559000	48375000	54667000	50640000	54928000	49644000	49035000	45500000	58388000	47786000	55862000	50665000	43532000	63619000	53332000	>sp|Q8BVI4|DHPR_MOUSE Dihydropteridine reductase OS=Mus musculus OX=10090 GN=Qdpr PE=1 SV=2
O08553	Dihydropyrimidinase-related protein 2	Dpysl2	421280000	391620000	468030016	410630016	478670016	424440000	406369984	411820000	449009984	456380000	394960000	399529984	379360000	313950016	445009984	>sp|O08553|DPYL2_MOUSE Dihydropyrimidinase-related protein 2 OS=Mus musculus OX=10090 GN=Dpysl2 PE=1 SV=2
P97821	Dipeptidyl peptidase 1;Dipeptidyl peptidase 1 exclusion domain chain;Dipeptidyl peptidase 1 heavy chain;Dipeptidyl peptidase 1 light chain	Ctsc	44065000	45759000	49112000	42244000	41370000	58639000	46882000	55211000	71745000	45800000	40165000	45539000	65845000	59857000	46109000	>sp|P97821|CATC_MOUSE Dipeptidyl peptidase 1 OS=Mus musculus OX=10090 GN=Ctsc PE=1 SV=1
Q9ET22	Dipeptidyl peptidase 2	Dpp7	15440000	15629000	15423000	16172000	13615000	16783000	15122000	11461000	16288000	17862000	14360000	14964000	14401000	10674000	15852000	>sp|Q9ET22|DPP2_MOUSE Dipeptidyl peptidase 2 OS=Mus musculus OX=10090 GN=Dpp7 PE=1 SV=2
Q99KK7	Dipeptidyl peptidase 3	Dpp3	11260000	9025900	10616000	10735000	10313000	9775500	10448000	10906000	11866000	7016600	8788000	11427000	16858000	14277000	11629000	>sp|Q99KK7|DPP3_MOUSE Dipeptidyl peptidase 3 OS=Mus musculus OX=10090 GN=Dpp3 PE=1 SV=2
Q8BVG4	Dipeptidyl peptidase 9	Dpp9	706820	502640	724470	611340	682570	919590	608750	666410	1035000	296280	447440	597150	1309300	1423000	552180	>sp|Q8BVG4|DPP9_MOUSE Dipeptidyl peptidase 9 OS=Mus musculus OX=10090 GN=Dpp9 PE=1 SV=2
Q5NCQ5	Diphthamide biosynthesis protein 1	Dph1	5154700	7373400	3532300	3530300	2700500	874869	4063500	4054900	4.06046e+06	3668200	3229300	5715300	5132812	3.95881e+06	1778200	>sp|Q5NCQ5|DPH1_MOUSE 2-(3-amino-3-carboxypropyl)histidine synthase subunit 1 OS=Mus musculus OX=10090 GN=Dph1 PE=1 SV=1
Q9CR25	Diphthamide biosynthesis protein 2	Dph2	3889400	3720800	5052600	4004100	4632300	2373400	5517900	6308000	5345900	3137800	4210500	4345700	5393300	5715600	3952100	>sp|Q9CR25|DPH2_MOUSE 2-(3-amino-3-carboxypropyl)histidine synthase subunit 2 OS=Mus musculus OX=10090 GN=Dph2 PE=1 SV=1
Q8CI75	DIS3-like exonuclease 2	Dis3l2	4453700	4245000	4296400	4008600	5019100	6880800	4314700	3.868e+06	3500300	5431500	6123000	3887900	3383200	3609100	5329600	>sp|Q8CI75|DI3L2_MOUSE DIS3-like exonuclease 2 OS=Mus musculus OX=10090 GN=Dis3l2 PE=1 SV=1
P98078	Disabled homolog 2	Dab2	151020000	139660000	158460000	149400000	147510000	147250000	127120000	136620000	151400000	146050000	138950000	131930000	112040000	95746000	136400000	>sp|P98078|DAB2_MOUSE Disabled homolog 2 OS=Mus musculus OX=10090 GN=Dab2 PE=1 SV=2
O35598	Disintegrin and metalloproteinase domain-containing protein 10	Adam10	2802100	2868700	3456300	5253300	4833531	2756900	2684900	3223000	3.72214e+06	3885400	2673400	3.42155e+06	3196100	4283000	3.46311e+06	>sp|O35598|ADA10_MOUSE Disintegrin and metalloproteinase domain-containing protein 10 OS=Mus musculus OX=10090 GN=Adam10 PE=1 SV=2
Q9Z0F8	Disintegrin and metalloproteinase domain-containing protein 17	Adam17	18083000	16345000	11526000	12888000	14521000	10787000	13203000	12219000	10523000	19475000	11870000	16140000	13379000	9844500	17999000	>sp|Q9Z0F8|ADA17_MOUSE Disintegrin and metalloproteinase domain-containing protein 17 OS=Mus musculus OX=10090 GN=Adam17 PE=1 SV=3
Q05910	Disintegrin and metalloproteinase domain-containing protein 8	Adam8	13729000	15237000	9955300	8556500	13920000	9348200	12107000	9631400	10594000	11095000	11595000	8768600	11054000	8712700	12367000	>sp|Q05910|ADAM8_MOUSE Disintegrin and metalloproteinase domain-containing protein 8 OS=Mus musculus OX=10090 GN=Adam8 PE=1 SV=3
Q61072	Disintegrin and metalloproteinase domain-containing protein 9	Adam9	4721100	6555500	6943400	5418400	7068700	8053700	5873000	7414900	8763900	4812400	5470800	5179700	6915100	8759300	6190500	>sp|Q61072|ADAM9_MOUSE Disintegrin and metalloproteinase domain-containing protein 9 OS=Mus musculus OX=10090 GN=Adam9 PE=1 SV=2
Q811D0	Disks large homolog 1	Dlg1	2355600	2105800	1611900	3785600	1318900	2195600	2186800	2993500	3.7054e+06	1570900	4477700	2077600	5130400	3506700	1970700	>sp|Q811D0|DLG1_MOUSE Disks large homolog 1 OS=Mus musculus OX=10090 GN=Dlg1 PE=1 SV=1
B1AZP2	Disks large-associated protein 4	Dlgap4	20653000	23267000	22649000	18639000	21406000	25418000	19923000	20008000	26005000	21752000	24240000	26635000	15632000	17683000	21431000	>sp|B1AZP2|DLGP4_MOUSE Disks large-associated protein 4 OS=Mus musculus OX=10090 GN=Dlgap4 PE=1 SV=1
P13864	DNA (cytosine-5)-methyltransferase 1	Dnmt1	14604000	11158000	12318000	12395000	15448000	10887000	13617000	13635000	7607500	13212000	14912000	15182000	10112000	10465000	15545000	>sp|P13864|DNMT1_MOUSE DNA (cytosine-5)-methyltransferase 1 OS=Mus musculus OX=10090 GN=Dnmt1 PE=1 SV=5
Q3U1J4	DNA damage-binding protein 1	Ddb1	4782000	7046700	6933600	6122700	3910300	8147500	8034300	7235500	5734200	3445500	5272500	5772700	10318000	8371000	5451300	>sp|Q3U1J4|DDB1_MOUSE DNA damage-binding protein 1 OS=Mus musculus OX=10090 GN=Ddb1 PE=1 SV=2
P37913	DNA ligase 1	Lig1	22357000	22485000	16083000	20458000	19066000	26145000	20681000	19824000	23570000	16962000	19748000	19703000	33441000	29518000	16420000	>sp|P37913|DNLI1_MOUSE DNA ligase 1 OS=Mus musculus OX=10090 GN=Lig1 PE=1 SV=2
P97386	DNA ligase 3	Lig3	4008800	3593400	4091100	4073600	3786600	4141300	3985000	3758900	3981200	3048900	3828700	3954100	3797400	5759500	3626500	>sp|P97386|DNLI3_MOUSE DNA ligase 3 OS=Mus musculus OX=10090 GN=Lig3 PE=1 SV=2
P54276	DNA mismatch repair protein Msh6	Msh6	8457400	5915400	4371100	6142200	2756000	5248800	5676600	5668400	3792300	6582400	5883300	6276700	5228500	6695700	4449400	>sp|P54276|MSH6_MOUSE DNA mismatch repair protein Msh6 OS=Mus musculus OX=10090 GN=Msh6 PE=1 SV=3
P33609	DNA polymerase alpha catalytic subunit	Pola1	1590400	2642800	2663000	2263900	2098500	2965800	3341800	4993200	2823300	1347700	1890000	2594000	5024700	5097900	2346800	>sp|P33609|DPOLA_MOUSE DNA polymerase alpha catalytic subunit OS=Mus musculus OX=10090 GN=Pola1 PE=1 SV=2
P33611	DNA polymerase alpha subunit B	Pola2	12040000	10815000	11264553	8205300	10863000	10380000	6466100	6281300	6.37731e+06	247223	3836800	8777200	4118600	9653400	5931800	>sp|P33611|DPOA2_MOUSE DNA polymerase alpha subunit B OS=Mus musculus OX=10090 GN=Pola2 PE=1 SV=2
P52431	DNA polymerase delta catalytic subunit	Pold1	972670	1821500	1296100	2980700	1523600	2224700	1652200	913650	2136800	1030900	3077600	1851600	3273400	2766300	1584700	>sp|P52431|DPOD1_MOUSE DNA polymerase delta catalytic subunit OS=Mus musculus OX=10090 GN=Pold1 PE=1 SV=2
Q9EQ28	DNA polymerase delta subunit 3	Pold3	2245173	2460900	2240600	2627000	3205900	2969000	2368400	2461300	2968000	2358500	3020800	2912900	3108900	2499900	2738700	>sp|Q9EQ28|DPOD3_MOUSE DNA polymerase delta subunit 3 OS=Mus musculus OX=10090 GN=Pold3 PE=1 SV=2
Q9JKP7	DNA polymerase epsilon subunit 3	Pole3	16711000	19096000	19718000	14904000	16167000	19322000	16289000	21691000	23655000	16019000	19343000	17575000	20621000	16897000	18986000	>sp|Q9JKP7|DPOE3_MOUSE DNA polymerase epsilon subunit 3 OS=Mus musculus OX=10090 GN=Pole3 PE=1 SV=1
Q9CQ36	DNA polymerase epsilon subunit 4	Pole4	3162500	6071500	6045800	4579613	6697200	4722581	4055200	6351400	4861700	1.04723e+06	3.09682e+06	6757900	3307900	3725200	8527300	>sp|Q9CQ36|DPOE4_MOUSE DNA polymerase epsilon subunit 4 OS=Mus musculus OX=10090 GN=Pole4 PE=1 SV=1
P20664	DNA primase small subunit	Prim1	2997100	2229900	1852100	2256400	2413200	1774800	3705900	1907200	1684700	1823169	2349600	1889900	1487400	1143300	2056000	>sp|P20664|PRI1_MOUSE DNA primase small subunit OS=Mus musculus OX=10090 GN=Prim1 PE=1 SV=1
P70388	DNA repair protein RAD50	Rad50	6737300	5898500	6596800	6199900	6843300	7797200	7151100	8666500	7184200	5068500	5306800	5489100	12080000	8672600	6844400	>sp|P70388|RAD50_MOUSE DNA repair protein RAD50 OS=Mus musculus OX=10090 GN=Rad50 PE=1 SV=1
Q8K3D3	DNA repair protein SWI5 homolog	Swi5	11038000	6839169	9834481	8108200	9885100	16154000	10443000	11394000	20287000	7434600	8457100	10520000	12958895	20257000	11770000	>sp|Q8K3D3|SWI5_MOUSE DNA repair protein SWI5 homolog OS=Mus musculus OX=10090 GN=Swi5 PE=1 SV=1
Q60596	DNA repair protein XRCC1	Xrcc1	17075000	13092000	17557000	15659000	16546000	13316000	15491000	11926000	13283000	10466000	15056000	14772000	14273000	11216000	19109000	>sp|Q60596|XRCC1_MOUSE DNA repair protein XRCC1 OS=Mus musculus OX=10090 GN=Xrcc1 PE=1 SV=2
Q9D600	DNA replication complex GINS protein PSF2	Gins2	2201100	3865700	2378100	2662600	1733200	1705400	2782800	2710900	3166300	2891000	2339700	1680800	3029600	2495900	1583500	>sp|Q9D600|PSF2_MOUSE DNA replication complex GINS protein PSF2 OS=Mus musculus OX=10090 GN=Gins2 PE=1 SV=1
Q9CY94	DNA replication complex GINS protein PSF3	Gins3	7614500	5861100	4658300	4622400	4364700	5383100	4877800	3919800	6692900	5258000	6548100	4116600	4078000	4071600	4944900	>sp|Q9CY94|PSF3_MOUSE DNA replication complex GINS protein PSF3 OS=Mus musculus OX=10090 GN=Gins3 PE=2 SV=1
Q99LZ3	DNA replication complex GINS protein SLD5;DNA replication complex GINS protein SLD5, N-terminally processed	Gins4	8853200	5798800	5994100	6311700	6173600	7447700	6869600	5677700	7918200	7196100	6640100	6483900	7215000	7733200	6224400	>sp|Q99LZ3|SLD5_MOUSE DNA replication complex GINS protein SLD5 OS=Mus musculus OX=10090 GN=Gins4 PE=1 SV=1
P97310	DNA replication licensing factor MCM2	Mcm2	20548000	24437000	15872000	19549000	20192000	15952000	19246000	12415000	14982000	17036000	18473000	21354000	21146000	19676000	12369000	>sp|P97310|MCM2_MOUSE DNA replication licensing factor MCM2 OS=Mus musculus OX=10090 GN=Mcm2 PE=1 SV=3
P25206	DNA replication licensing factor MCM3	Mcm3	13121000	17916000	14028000	16239000	15335000	16047000	16669000	19743000	13377000	17819000	18480000	15893000	20731000	12424000	16549000	>sp|P25206|MCM3_MOUSE DNA replication licensing factor MCM3 OS=Mus musculus OX=10090 GN=Mcm3 PE=1 SV=2
P49717	DNA replication licensing factor MCM4	Mcm4	33183000	37015000	27232000	34082000	22191000	37212000	33919000	33396000	33089000	23005000	34816000	35297000	37690000	49414000	22404000	>sp|P49717|MCM4_MOUSE DNA replication licensing factor MCM4 OS=Mus musculus OX=10090 GN=Mcm4 PE=1 SV=1
P49718	DNA replication licensing factor MCM5	Mcm5	7836600	10482000	8762300	9261900	11228000	9989500	9803400	8072500	11240000	7502200	10833000	10824000	14076000	14986000	8932100	>sp|P49718|MCM5_MOUSE DNA replication licensing factor MCM5 OS=Mus musculus OX=10090 GN=Mcm5 PE=1 SV=2
P97311	DNA replication licensing factor MCM6	Mcm6	21299000	23573000	20419000	21215000	19512000	18965000	21739000	22498000	15015000	19122000	22181000	23903000	25317000	18465000	18642000	>sp|P97311|MCM6_MOUSE DNA replication licensing factor MCM6 OS=Mus musculus OX=10090 GN=Mcm6 PE=1 SV=1
Q61881	DNA replication licensing factor MCM7	Mcm7	10717000	11965000	9590800	11774000	10945000	14896000	9817200	9160400	13465000	10293000	11011000	10749000	10200000	10024000	10517000	>sp|Q61881|MCM7_MOUSE DNA replication licensing factor MCM7 OS=Mus musculus OX=10090 GN=Mcm7 PE=1 SV=1
Q04750	DNA topoisomerase 1	Top1	37692000	33511000	31055000	32178000	34939000	28743000	32720000	29552000	23281000	39831000	39516000	35022000	30048000	22976000	35602000	>sp|Q04750|TOP1_MOUSE DNA topoisomerase 1 OS=Mus musculus OX=10090 GN=Top1 PE=1 SV=2
Q01320	DNA topoisomerase 2-alpha	Top2a	9229700	9512900	8821300	10448000	11798000	11316000	11621000	11356000	9633300	6919400	9457600	11256000	12991000	19878000	8996300	>sp|Q01320|TOP2A_MOUSE DNA topoisomerase 2-alpha OS=Mus musculus OX=10090 GN=Top2a PE=1 SV=2
Q64511	DNA topoisomerase 2-beta	Top2b	2050600	3148000	3388900	3428100	2895400	3444400	3050100	3799000	2682000	1894000	2380600	3007000	5249500	4992100	2586500	>sp|Q64511|TOP2B_MOUSE DNA topoisomerase 2-beta OS=Mus musculus OX=10090 GN=Top2b PE=1 SV=2
P28352	DNA-(apurinic or apyrimidinic site) lyase;DNA-(apurinic or apyrimidinic site) lyase, mitochondrial	Apex1	51363000	61017000	58099000	55187000	61474000	59667000	59050000	56172000	48174000	55771000	59744000	66978000	67007000	53882000	68784000	>sp|P28352|APEX1_MOUSE DNA-(apurinic or apyrimidinic site) endonuclease OS=Mus musculus OX=10090 GN=Apex1 PE=1 SV=2
Q03267	DNA-binding protein Ikaros	Ikzf1	3.83054e+06	3388100	5789100	6.88226e+06	6627400	4239300	5509100	4848777	4465000	5587900	9331900	4418000	4430100	4710200	5077300	>sp|Q03267|IKZF1_MOUSE DNA-binding protein Ikaros OS=Mus musculus OX=10090 GN=Ikzf1 PE=1 SV=2
B2RXC6	DNA-directed RNA polymerase	Polr3a	323130	535080	411330	432480	396260	638790	418180	437690	402574	50463.2	29666.7	452030	674820	784530	310000	>tr|B2RXC6|B2RXC6_MOUSE DNA-directed RNA polymerase subunit OS=Mus musculus OX=10090 GN=Polr3a PE=1 SV=1
Q791N7	DNA-directed RNA polymerase I subunit RPA12	Polr1h	5119800	4663400	7033100	5544500	3393800	7955700	6891900	9243827	12481553	4283400	9047100	5380900	5907100	15817000	7182300	>sp|Q791N7|RPA12_MOUSE DNA-directed RNA polymerase I subunit RPA12 OS=Mus musculus OX=10090 GN=Polr1h PE=1 SV=1
Q76KJ5	DNA-directed RNA polymerase I subunit RPA34	Polr1g	6428800	4958900	8807500	7031400	7285800	7163700	7448900	9308400	9270700	8031700	5332600	7195200	9077800	6505500	6651300	>sp|Q76KJ5|RPA34_MOUSE DNA-directed RNA polymerase I subunit RPA34 OS=Mus musculus OX=10090 GN=Polr1g PE=1 SV=2
Q78WZ7	DNA-directed RNA polymerase I subunit RPA43	Polr1f	2121300	2456300	1561300	1569500	2260800	2721400	1845300	2380300	2499900	188871	1343200	550795	2527100	3127300	1911200	>sp|Q78WZ7|RPA43_MOUSE DNA-directed RNA polymerase I subunit RPA43 OS=Mus musculus OX=10090 GN=Polr1f PE=1 SV=1
Q8K202	DNA-directed RNA polymerase I subunit RPA49	Polr1e	4875700	6513700	7133629	6851800	3714200	5249566	5.40312e+06	6327000	2703500	3061000	5567400	4478300	4407000	9229000	6573700	>sp|Q8K202|RPA49_MOUSE DNA-directed RNA polymerase I subunit RPA49 OS=Mus musculus OX=10090 GN=Polr1e PE=1 SV=2
P08775	DNA-directed RNA polymerase II subunit RPB1	Polr2a	7183000	6134200	7536700	7296100	6178100	8022000	6685300	7769300	9578100	5903400	9195500	7208500	10214000	9028600	6706800	>sp|P08775|RPB1_MOUSE DNA-directed RNA polymerase II subunit RPB1 OS=Mus musculus OX=10090 GN=Polr2a PE=1 SV=3
O08740	DNA-directed RNA polymerase II subunit RPB11	Polr2j	1141800	621200	779398	583510	845950	1326100	1.14324e+06	1268900	1158800	713050	1160700	582230	1427200	838540	812170	>sp|O08740|RPB11_MOUSE DNA-directed RNA polymerase II subunit RPB11 OS=Mus musculus OX=10090 GN=Polr2j PE=1 SV=1
Q8CFI7	DNA-directed RNA polymerase II subunit RPB2	Polr2b	4385800	5243800	3985200	3711600	2905900	3545800	3323200	3386300	3519800	2358800	4317000	4364300	5167000	4476600	2376600	>sp|Q8CFI7|RPB2_MOUSE DNA-directed RNA polymerase II subunit RPB2 OS=Mus musculus OX=10090 GN=Polr2b PE=1 SV=2
P97760	DNA-directed RNA polymerase II subunit RPB3	Polr2c	4629700	4718600	4409200	4732300	3177000	5883900	4167900	4623300	4937300	4081400	3985900	4676900	7620600	8566300	3528300	>sp|P97760|RPB3_MOUSE DNA-directed RNA polymerase II subunit RPB3 OS=Mus musculus OX=10090 GN=Polr2c PE=1 SV=2
P52432	DNA-directed RNA polymerases I and III subunit RPAC1	Polr1c	5967300	5474600	6350000	6942400	6762100	8754400	6738000	7655400	7872100	4542300	5313400	6385400	10046000	10511000	6264300	>sp|P52432|RPAC1_MOUSE DNA-directed RNA polymerases I and III subunit RPAC1 OS=Mus musculus OX=10090 GN=Polr1c PE=1 SV=3
P97304	DNA-directed RNA polymerases I and III subunit RPAC2	Polr1d	3642400	2714200	4371300	3944500	4244100	5640100	2654700	3692700	5701500	2943600	4094000	2353800	5258500	5133200	3362000	>sp|P97304|RPAC2_MOUSE DNA-directed RNA polymerases I and III subunit RPAC2 OS=Mus musculus OX=10090 GN=Polr1d PE=1 SV=1
Q80UW8	DNA-directed RNA polymerases I, II, and III subunit RPABC1	Polr2e	9199500	15699000	12824000	10536000	12905000	11751000	11457000	12124000	12719000	9672800	13727000	11415000	12046000	11090000	10390000	>sp|Q80UW8|RPAB1_MOUSE DNA-directed RNA polymerases I, II, and III subunit RPABC1 OS=Mus musculus OX=10090 GN=Polr2e PE=1 SV=1
P61219	DNA-directed RNA polymerases I, II, and III subunit RPABC2	Polr2f	58608000	58074000	47864000	56585000	62589000	54228000	47985000	48046000	38881000	60155000	32625000	42531000	34927000	34847000	46744000	>sp|P61219|RPAB2_MOUSE DNA-directed RNA polymerases I, II, and III subunit RPABC2 OS=Mus musculus OX=10090 GN=Polr2f PE=2 SV=1
Q923G2	DNA-directed RNA polymerases I, II, and III subunit RPABC3	Polr2h	5.54844e+06	5509500	5220100	6354700	4033200	8437100	6987500	6522400	7273400	2117800	5491300	5889900	12501000	10972000	5500600	>sp|Q923G2|RPAB3_MOUSE DNA-directed RNA polymerases I, II, and III subunit RPABC3 OS=Mus musculus OX=10090 GN=Polr2h PE=1 SV=3
Q63871	DNA-directed RNA polymerases I, II, and III subunit RPABC4	Polr2k	19492000	37018000	36628000	29353000	32275000	30685000	28749000	34473000	20793000	16780000	19836000	48944000	22305000	17084000	29417000	>sp|Q63871|RPAB4_MOUSE DNA-directed RNA polymerases I, II, and III subunit RPABC4 OS=Mus musculus OX=10090 GN=Polr2k PE=3 SV=2
P62876	DNA-directed RNA polymerases I, II, and III subunit RPABC5	Polr2l	18209000	14057000	14419000	13412000	13582000	11418000	14054000	11051000	12316000	13307000	16454000	14179000	12409000	10657000	14413000	>sp|P62876|RPAB5_MOUSE DNA-directed RNA polymerases I, II, and III subunit RPABC5 OS=Mus musculus OX=10090 GN=Polr2l PE=3 SV=1
P63037	DnaJ homolog subfamily A member 1	Dnaja1	28116000	21944000	23409000	25154000	22709000	22662000	21622000	26161000	20924000	27643000	27298000	20330000	21333000	22346000	21210000	>sp|P63037|DNJA1_MOUSE DnaJ homolog subfamily A member 1 OS=Mus musculus OX=10090 GN=Dnaja1 PE=1 SV=1
Q9QYJ0	DnaJ homolog subfamily A member 2	Dnaja2	24764000	28167000	22375000	22145000	23213000	27405000	20763000	24532000	24319000	22997000	22026000	21900000	24081000	30137000	23630000	>sp|Q9QYJ0|DNJA2_MOUSE DnaJ homolog subfamily A member 2 OS=Mus musculus OX=10090 GN=Dnaja2 PE=1 SV=1
Q99M87	DnaJ homolog subfamily A member 3, mitochondrial	Dnaja3	12109000	12155000	11763000	11988000	11071000	13968000	11837000	12789000	14137000	9273000	12119000	8087600	13910000	12862000	10710000	>sp|Q99M87|DNJA3_MOUSE DnaJ homolog subfamily A member 3, mitochondrial OS=Mus musculus OX=10090 GN=Dnaja3 PE=1 SV=1
Q9QYJ3	DnaJ homolog subfamily B member 1	Dnajb1	7332900	5247100	6535200	6216300	5296600	7588100	5449300	4917300	6575900	6338100	5784200	5857500	6645700	6747100	5569900	>sp|Q9QYJ3|DNJB1_MOUSE DnaJ homolog subfamily B member 1 OS=Mus musculus OX=10090 GN=Dnajb1 PE=1 SV=3
Q99KV1	DnaJ homolog subfamily B member 11	Dnajb11	13670000	16469000	17902000	12582000	17845000	18753000	15390000	19375000	16749000	15864000	20190000	20365000	19442000	16188000	20583000	>sp|Q99KV1|DJB11_MOUSE DnaJ homolog subfamily B member 11 OS=Mus musculus OX=10090 GN=Dnajb11 PE=1 SV=1
Q9QYI8	DnaJ homolog subfamily B member 7	Dnajb7	757046	3071900	318156	5642600	5590300	4793700	6.0304e+06	4302800	9037392	7556300	6422900	3152600	4156900	4242400	4855400	>sp|Q9QYI8|DNJB7_MOUSE DnaJ homolog subfamily B member 7 OS=Mus musculus OX=10090 GN=Dnajb7 PE=2 SV=2
Q61712	DnaJ homolog subfamily C member 1	Dnajc1	3111100	3823600	2670300	3445800	2528000	2068800	3701500	2665600	3180800	2630300	3713100	2562200	2682300	1852300	2422400	>sp|Q61712|DNJC1_MOUSE DnaJ homolog subfamily C member 1 OS=Mus musculus OX=10090 GN=Dnajc1 PE=1 SV=1
Q9DC23	DnaJ homolog subfamily C member 10	Dnajc10	1.7714e+06	1992000	1439000	1503800	1393300	1.67355e+06	1443000	1804100	2.39662e+06	867223	1015500	1182700	1172800	3188900	1565700	>sp|Q9DC23|DJC10_MOUSE DnaJ homolog subfamily C member 10 OS=Mus musculus OX=10090 GN=Dnajc10 PE=1 SV=2
Q91WT4	DnaJ homolog subfamily C member 17	Dnajc17	715210	929560	823920	913180	325660	1308000	761430	1380800	1207000	607070	847340	788360	1021100	1182700	508640	>sp|Q91WT4|DJC17_MOUSE DnaJ homolog subfamily C member 17 OS=Mus musculus OX=10090 GN=Dnajc17 PE=1 SV=2
P54103	DnaJ homolog subfamily C member 2;DnaJ homolog subfamily C member 2, N-terminally processed	Dnajc2	16691000	17315000	16011000	17564000	14585000	18067000	16547000	17592000	16243000	12223000	14477000	16439000	21323000	18492000	16435000	>sp|P54103|DNJC2_MOUSE DnaJ homolog subfamily C member 2 OS=Mus musculus OX=10090 GN=Dnajc2 PE=1 SV=2
Q91ZF0	DnaJ homolog subfamily C member 24	Dnajc24	8516800	7556000	10250000	8131900	11669000	11762000	7997900	7883700	7.98405e+06	7462200	8601800	12032000	8036000	6495700	12044000	>sp|Q91ZF0|DJC24_MOUSE DnaJ homolog subfamily C member 24 OS=Mus musculus OX=10090 GN=Dnajc24 PE=1 SV=4
Q91YW3	DnaJ homolog subfamily C member 3	Dnajc3	8720500	8495500	8271700	9430000	8183600	8502300	8018200	8817500	7356900	7440800	9103700	10726000	7698500	13852000	9086200	>sp|Q91YW3|DNJC3_MOUSE DnaJ homolog subfamily C member 3 OS=Mus musculus OX=10090 GN=Dnajc3 PE=1 SV=1
Q9QYI3	DnaJ homolog subfamily C member 7	Dnajc7	28699000	25994000	22082000	23002000	22402000	24166000	25342000	22216000	22512000	22655000	22413000	25195000	22833000	20092000	21850000	>sp|Q9QYI3|DNJC7_MOUSE DnaJ homolog subfamily C member 7 OS=Mus musculus OX=10090 GN=Dnajc7 PE=1 SV=2
Q6NZB0	DnaJ homolog subfamily C member 8	Dnajc8	47473000	48589000	42732000	47300000	49119000	51624000	47052000	43158000	54806000	57452000	45874000	55298000	58775000	62305000	52068000	>sp|Q6NZB0|DNJC8_MOUSE DnaJ homolog subfamily C member 8 OS=Mus musculus OX=10090 GN=Dnajc8 PE=1 SV=2
Q91WN1	DnaJ homolog subfamily C member 9	Dnajc9	9574200	8173400	8629000	7111100	6702900	10573000	8694100	10325000	11311000	5424200	6475300	5570600	11032000	14285000	8104400	>sp|Q91WN1|DNJC9_MOUSE DnaJ homolog subfamily C member 9 OS=Mus musculus OX=10090 GN=Dnajc9 PE=1 SV=2
P97465	Docking protein 1	Dok1	8667300	8111500	10421000	7831900	5830300	8767500	7661100	7889400	7728200	7071500	8514300	8948500	9626500	8953100	8488300	>sp|P97465|DOK1_MOUSE Docking protein 1 OS=Mus musculus OX=10090 GN=Dok1 PE=1 SV=2
O70469	Docking protein 2	Dok2	6358600	5180400	5606900	5075800	3478300	5788300	5168600	5456700	7191100	3452600	5059100	5988700	10723000	8630600	5236400	>sp|O70469|DOK2_MOUSE Docking protein 2 OS=Mus musculus OX=10090 GN=Dok2 PE=1 SV=1
Q9QZK7	Docking protein 3	Dok3	31529000	27006000	29323000	20626000	24233000	27736000	30165000	28971000	31325000	26881000	24948000	24831000	31174000	29022000	29036000	>sp|Q9QZK7|DOK3_MOUSE Docking protein 3 OS=Mus musculus OX=10090 GN=Dok3 PE=1 SV=1
O54734	Dolichyl-diphosphooligosaccharide--protein glycosyltransferase 48 kDa subunit	Ddost	14572000	15660000	15688000	18066000	15323000	11637000	13000000	11553000	18722000	14496000	11825000	12708000	13173000	11055000	13859000	>sp|O54734|OST48_MOUSE Dolichyl-diphosphooligosaccharide--protein glycosyltransferase 48 kDa subunit OS=Mus musculus OX=10090 GN=Ddost PE=1 SV=2
Q91YQ5	Dolichyl-diphosphooligosaccharide--protein glycosyltransferase subunit 1	Rpn1	63070000	67266000	69218000	65879000	76800000	62386000	59152000	58188000	59912000	64985000	63979000	65373000	60936000	58267000	79714000	>sp|Q91YQ5|RPN1_MOUSE Dolichyl-diphosphooligosaccharide--protein glycosyltransferase subunit 1 OS=Mus musculus OX=10090 GN=Rpn1 PE=1 SV=1
Q9DBG6	Dolichyl-diphosphooligosaccharide--protein glycosyltransferase subunit 2	Rpn2	2657000	4636200	5292300	5134200	4938800	6912500	4768700	7678000	8771000	3874700	4851700	4786200	8886300	12263000	5526000	>sp|Q9DBG6|RPN2_MOUSE Dolichyl-diphosphooligosaccharide--protein glycosyltransferase subunit 2 OS=Mus musculus OX=10090 GN=Rpn2 PE=1 SV=1
Q61216	Double-strand break repair protein MRE11A	Mre11	6322400	6034900	5015800	5950900	4599600	5598400	5723300	5168100	6066300	6057900	6227100	7097700	4374500	5362100	4654200	>sp|Q61216|MRE11_MOUSE Double-strand break repair protein MRE11 OS=Mus musculus OX=10090 GN=Mre11 PE=1 SV=1
Q61550	Double-strand-break repair protein rad21 homolog	Rad21	12552000	8985900	9951400	11349000	10570000	10262000	8913700	9028300	10581000	9739000	11634000	10010000	7774800	8017100	8346800	>sp|Q61550|RAD21_MOUSE Double-strand-break repair protein rad21 homolog OS=Mus musculus OX=10090 GN=Rad21 PE=1 SV=3
Q9Z108	Double-stranded RNA-binding protein Staufen homolog 1	Stau1	5947100	3686700	2750200	7532400	3244700	4712100	6060900	3063700	4059900	3186900	3408200	4478700	3606400	5763600	4309000	>sp|Q9Z108|STAU1_MOUSE Double-stranded RNA-binding protein Staufen homolog 1 OS=Mus musculus OX=10090 GN=Stau1 PE=1 SV=1
Q99MU3	Double-stranded RNA-specific adenosine deaminase	Adar	6007600	4344100	4429700	4512600	5050600	6456600	4267400	5092200	6718200	4242800	3936500	4293800	6478300	9342500	4858500	>sp|Q99MU3|DSRAD_MOUSE Double-stranded RNA-specific adenosine deaminase OS=Mus musculus OX=10090 GN=Adar PE=1 SV=2
Q9D6N5	Dr1-associated corepressor	Drap1	24991000	18832000	17358000	21085000	18717000	20841000	20504000	18921000	23533000	17181000	18642000	19599000	22302000	21960000	16039000	>sp|Q9D6N5|NC2A_MOUSE Dr1-associated corepressor OS=Mus musculus OX=10090 GN=Drap1 PE=1 SV=3
Q62418	Drebrin-like protein	Dbnl	82962000	76978000	97694000	71341000	86733000	100300000	79404000	89450000	93623000	96924000	66881000	82025000	86195000	64864000	98779000	>sp|Q62418|DBNL_MOUSE Drebrin-like protein OS=Mus musculus OX=10090 GN=Dbnl PE=1 SV=2
Q9DD18	D-tyrosyl-tRNA(Tyr) deacylase 1	Dtd1	2.71302e+06	2.48984e+06	2677700	2.49687e+06	2910900	2745700	2517500	3400400	3019700	2.54852e+06	5398700	3365800	2398900	3918200	1.65822e+06	>sp|Q9DD18|DTD1_MOUSE D-aminoacyl-tRNA deacylase 1 OS=Mus musculus OX=10090 GN=Dtd1 PE=1 SV=2
P31938	Dual specificity mitogen-activated protein kinase kinase 1	Map2k1	10311000	16822000	15202000	13692000	22381000	14787000	15207000	12254000	12782000	12435000	16777000	24871000	14422000	12869000	20025000	>sp|P31938|MP2K1_MOUSE Dual specificity mitogen-activated protein kinase kinase 1 OS=Mus musculus OX=10090 GN=Map2k1 PE=1 SV=2
Q63932	Dual specificity mitogen-activated protein kinase kinase 2	Map2k2	6855000	7335600	7506500	8241400	6899800	10167000	4833700	6625700	9992900	5848700	7906700	6896200	9018100	11976000	9564900	>sp|Q63932|MP2K2_MOUSE Dual specificity mitogen-activated protein kinase kinase 2 OS=Mus musculus OX=10090 GN=Map2k2 PE=1 SV=2
O09110	Dual specificity mitogen-activated protein kinase kinase 3	Map2k3	3405500	4137000	3430800	2899100	2792500	1959600	4405000	4526700	3895900	2546100	3247000	4221500	3795200	4954700	2732600	>sp|O09110|MP2K3_MOUSE Dual specificity mitogen-activated protein kinase kinase 3 OS=Mus musculus OX=10090 GN=Map2k3 PE=1 SV=2
P47809	Dual specificity mitogen-activated protein kinase kinase 4	Map2k4	23190462	16331000	20908000	21558000	22356000	14570000	15370000	17105000	13094000	11998028	18548000	11396000	15025000	13560000	21561000	>sp|P47809|MP2K4_MOUSE Dual specificity mitogen-activated protein kinase kinase 4 OS=Mus musculus OX=10090 GN=Map2k4 PE=1 SV=2
Q9D0T2	Dual specificity protein phosphatase 12	Dusp12	312470	942880	1124400	837450	437370	1257900	822100	970264	1010200	789950	691840	612820	1050900	1450200	739030	>sp|Q9D0T2|DUS12_MOUSE Dual specificity protein phosphatase 12 OS=Mus musculus OX=10090 GN=Dusp12 PE=2 SV=1
Q6NT99	Dual specificity protein phosphatase 23	Dusp23	1.2413e+06	1140900	1414900	1.2636e+06	1314000	1767700	1853928	989770	1770800	1100500	1467500	1.99935e+06	1864400	2684100	1420000	>sp|Q6NT99|DUS23_MOUSE Dual specificity protein phosphatase 23 OS=Mus musculus OX=10090 GN=Dusp23 PE=1 SV=1
Q9D7X3	Dual specificity protein phosphatase 3	Dusp3	56249000	64685000	57762000	60121000	56552000	61169000	53648000	57412000	65189000	58592000	64383000	56459000	60893000	48731000	60042000	>sp|Q9D7X3|DUS3_MOUSE Dual specificity protein phosphatase 3 OS=Mus musculus OX=10090 GN=Dusp3 PE=1 SV=1
O08788	Dynactin subunit 1	Dctn1	26125000	29503000	31319000	26710000	36677000	27639000	28314000	27994000	25981000	28613000	26773000	25096000	24665000	21646000	33765000	>sp|O08788|DCTN1_MOUSE Dynactin subunit 1 OS=Mus musculus OX=10090 GN=Dctn1 PE=1 SV=3
Q99KJ8	Dynactin subunit 2	Dctn2	48166000	49961000	56302000	47055000	58766000	59800000	53571000	53328000	56423000	61665000	57734000	50039000	47165000	46032000	63786000	>sp|Q99KJ8|DCTN2_MOUSE Dynactin subunit 2 OS=Mus musculus OX=10090 GN=Dctn2 PE=1 SV=3
Q9Z0Y1	Dynactin subunit 3	Dctn3	12590000	20703000	19645000	13995000	17329000	22078000	23745000	17716000	24600000	17219000	13972000	17484000	34048000	27822000	26322000	>sp|Q9Z0Y1|DCTN3_MOUSE Dynactin subunit 3 OS=Mus musculus OX=10090 GN=Dctn3 PE=1 SV=2
Q8CBY8	Dynactin subunit 4	Dctn4	14688000	13557000	16297000	11807000	17040000	16200000	14652000	14385000	17135000	14067000	14926000	13953000	14782000	16809000	13999000	>sp|Q8CBY8|DCTN4_MOUSE Dynactin subunit 4 OS=Mus musculus OX=10090 GN=Dctn4 PE=1 SV=1
Q9QZB9	Dynactin subunit 5	Dctn5	6345400	5630300	6802300	6101200	5624600	8077900	7254900	5479000	7513300	7343700	8203800	8200600	6225800	8087600	5917600	>sp|Q9QZB9|DCTN5_MOUSE Dynactin subunit 5 OS=Mus musculus OX=10090 GN=Dctn5 PE=1 SV=1
Q9WUB4	Dynactin subunit 6	Dctn6	17316000	11975000	13987000	13234000	8024800	13465000	10454000	11391000	12568000	11321000	8314000	9919800	7274400	16792000	8660400	>sp|Q9WUB4|DCTN6_MOUSE Dynactin subunit 6 OS=Mus musculus OX=10090 GN=Dctn6 PE=1 SV=1
Q8K1M6	Dynamin-1-like protein	Dnm1l	10764000	12215000	9495700	12055000	8935400	11157000	9941100	9554200	12113000	8643800	10316000	9724600	10375000	14859000	10259000	>sp|Q8K1M6|DNM1L_MOUSE Dynamin-1-like protein OS=Mus musculus OX=10090 GN=Dnm1l PE=1 SV=2
P39054	Dynamin-2	Dnm2	17450000	19568000	21234000	22424000	19872000	22413000	20156000	19389000	23231000	17640000	22269000	22888000	25878000	29329000	18746000	>sp|P39054|DYN2_MOUSE Dynamin-2 OS=Mus musculus OX=10090 GN=Dnm2 PE=1 SV=2
P58281	Dynamin-like 120 kDa protein, form S1;Dynamin-like 120 kDa protein, mitochondrial	Opa1	1233000	2515700	2528000	2060500	866840	4478100	2679200	5016700	3308000	1723900	1.99128e+06	2197500	4607500	5594300	1978900	>sp|P58281|OPA1_MOUSE Dynamin-like 120 kDa protein, mitochondrial OS=Mus musculus OX=10090 GN=Opa1 PE=1 SV=1
Q8BW94	Dynein heavy chain 3, axonemal	Dnah3	16643436	10271000	11796000	11151000	11363000	12270000	10989653	12892000	11515000	18361000	6845400	13296000	11818000	9796800	10660000	>sp|Q8BW94|DYH3_MOUSE Dynein axonemal heavy chain 3 OS=Mus musculus OX=10090 GN=Dnah3 PE=1 SV=2
Q9D0M5	Dynein light chain 2, cytoplasmic	Dynll2	4289600	6716400	6.58453e+06	8187400	5881500	4634700	4334500	6653600	4933100	9771142	7318100	8850000	6124600	5320000	8482600	>sp|Q9D0M5|DYL2_MOUSE Dynein light chain 2, cytoplasmic OS=Mus musculus OX=10090 GN=Dynll2 PE=1 SV=1
P62627	Dynein light chain roadblock-type 1	Dynlrb1	65358000	58400000	66853000	58279000	56876000	71757000	70869000	66140000	79078000	64386000	64005000	66730000	68495000	76636000	65708000	>sp|P62627|DLRB1_MOUSE Dynein light chain roadblock-type 1 OS=Mus musculus OX=10090 GN=Dynlrb1 PE=1 SV=3
P51807	Dynein light chain Tctex-type 1	Dynlt1	3951400	5820200	5746200	6288100	4686800	8127300	5136200	5888600	7366600	3146300	6120000	6811000	13627000	10381000	5361500	>sp|P51807|DYLT1_MOUSE Dynein light chain Tctex-type 1 OS=Mus musculus OX=10090 GN=Dynlt1 PE=1 SV=1
Q91ZU6	Dystonin	Dst	1683100	1505400	1649800	1251700	1059700	1.35423e+06	1.50041e+06	1049400	1587400	1217400	1.20669e+06	1240200	852962	2066000	1078200	>sp|Q91ZU6|DYST_MOUSE Dystonin OS=Mus musculus OX=10090 GN=Dst PE=1 SV=2
Q6ZPJ3	E2/E3 hybrid ubiquitin-protein ligase UBE2O	Ube2o	5356000	3721100	4237503	4467400	4513600	4.40628e+06	4024300	4587700	5457200	3787900	3552200	4195900	2358700	9988100	4472000	>sp|Q6ZPJ3|UBE2O_MOUSE (E3-independent) E2 ubiquitin-conjugating enzyme UBE2O OS=Mus musculus OX=10090 GN=Ube2o PE=1 SV=3
Q91VT1	E3 SUMO-protein ligase NSE2	Nsmce2	1262300	969370	1.5064e+06	1251800	2.20861e+06	2168300	1070400	1837900	661830	950700	900310	1099300	6459300	2804100	1088700	>sp|Q91VT1|NSE2_MOUSE E3 SUMO-protein ligase NSE2 OS=Mus musculus OX=10090 GN=Nsmce2 PE=2 SV=1
Q9ERU9	E3 SUMO-protein ligase RanBP2	Ranbp2	16537000	14369000	12391000	15870000	12587000	12021000	14743000	12139000	14898000	13365000	15266000	13813000	12776000	12793000	11555000	>sp|Q9ERU9|RBP2_MOUSE E3 SUMO-protein ligase RanBP2 OS=Mus musculus OX=10090 GN=Ranbp2 PE=1 SV=2
Q61510	E3 ubiquitin/ISG15 ligase TRIM25	Trim25	28213000	31095000	27712000	28835000	29508000	26347000	26591000	26541000	27733000	29424000	27056000	25753000	35489000	31347000	24105000	>sp|Q61510|TRI25_MOUSE E3 ubiquitin/ISG15 ligase TRIM25 OS=Mus musculus OX=10090 GN=Trim25 PE=1 SV=2
Q9Z1K5	E3 ubiquitin-protein ligase ARIH1	Arih1	2.10379e+06	2261500	1286300	2802600	1221600	1078800	5715500	1731700	1561300	1709400	5914400	9047266	1407100	1267000	1292100	>sp|Q9Z1K5|ARI1_MOUSE E3 ubiquitin-protein ligase ARIH1 OS=Mus musculus OX=10090 GN=Arih1 PE=1 SV=3
Q5DTM8	E3 ubiquitin-protein ligase BRE1A	Rnf20	4064700	5848900	5814600	4279600	4924100	4804800	9773700	5787500	7460800	4728100	5.47443e+06	5163300	3792700	5409400	4224200	>sp|Q5DTM8|BRE1A_MOUSE E3 ubiquitin-protein ligase BRE1A OS=Mus musculus OX=10090 GN=Rnf20 PE=1 SV=2
Q3U319	E3 ubiquitin-protein ligase BRE1B	Rnf40	8536800	8737700	7403400	6784900	9407900	6293900	7046100	7018000	5873600	9400100	8715200	8669900	6376300	8662700	9049700	>sp|Q3U319|BRE1B_MOUSE E3 ubiquitin-protein ligase BRE1B OS=Mus musculus OX=10090 GN=Rnf40 PE=1 SV=2
P22682	E3 ubiquitin-protein ligase CBL	Cbl	14898000	12451000	17935000	13615000	16925000	20588000	15109000	15057000	19097000	14975000	11863000	15112000	20580000	23223000	16571000	>sp|P22682|CBL_MOUSE E3 ubiquitin-protein ligase CBL OS=Mus musculus OX=10090 GN=Cbl PE=1 SV=3
Q3UIR3	E3 ubiquitin-protein ligase DTX3L	Dtx3l	14877000	14298000	18784000	13448000	15522000	14198000	15780000	16023000	17410000	14081000	16865000	13859000	15401000	15511000	14812000	>sp|Q3UIR3|DTX3L_MOUSE E3 ubiquitin-protein ligase DTX3L OS=Mus musculus OX=10090 GN=Dtx3l PE=1 SV=1
Q69ZR2	E3 ubiquitin-protein ligase HECTD1	Hectd1	7554700	9045900	9632400	11040000	9805400	7174800	7674500	5731400	4743100	8407748	22091000	6715100	7391000	9353900	6885900	>sp|Q69ZR2|HECD1_MOUSE E3 ubiquitin-protein ligase HECTD1 OS=Mus musculus OX=10090 GN=Hectd1 PE=1 SV=2
Q3U487	E3 ubiquitin-protein ligase HECTD3	Hectd3	836740	800500	1059300	786250	778470	1232300	1083300	938690	1529500	891090	565980	778810	2390000	916040	2.74869e+06	>sp|Q3U487|HECD3_MOUSE E3 ubiquitin-protein ligase HECTD3 OS=Mus musculus OX=10090 GN=Hectd3 PE=1 SV=2
Q7TMY8	E3 ubiquitin-protein ligase HUWE1	Huwe1	10744000	9804800	10004000	9244900	12581000	11241000	10304000	9263100	10416000	8654700	9096500	10498000	16169000	11931000	9723200	>sp|Q7TMY8|HUWE1_MOUSE E3 ubiquitin-protein ligase HUWE1 OS=Mus musculus OX=10090 GN=Huwe1 PE=1 SV=5
Q80UY2	E3 ubiquitin-protein ligase KCMF1	Kcmf1	3772300	5219000	4267100	4620000	2408900	4937400	4128500	6422900	5209500	2802100	4603800	3530500	7013900	5073000	3009400	>sp|Q80UY2|KCMF1_MOUSE E3 ubiquitin-protein ligase KCMF1 OS=Mus musculus OX=10090 GN=Kcmf1 PE=1 SV=1
Q7TPH6	E3 ubiquitin-protein ligase MYCBP2	Mycbp2	17956000	21917000	19652000	18383000	19366000	15375000	18826000	12039000	21432000	2.45595e+06	18326000	7.10528e+06	22467000	40826000	17843000	>sp|Q7TPH6|MYCB2_MOUSE E3 ubiquitin-protein ligase MYCBP2 OS=Mus musculus OX=10090 GN=Mycbp2 PE=1 SV=3
P97868	E3 ubiquitin-protein ligase RBBP6	Rbbp6	5209900	4718000	5808200	4768100	5511000	7522700	6907900	5489200	5597300	10552000	7956059	4443500	6402800	4007000	9436400	>sp|P97868|RBBP6_MOUSE E3 ubiquitin-protein ligase RBBP6 OS=Mus musculus OX=10090 GN=Rbbp6 PE=1 SV=5
P62878	E3 ubiquitin-protein ligase RBX1;E3 ubiquitin-protein ligase RBX1, N-terminally processed	Rbx1	25214000	30877000	29659000	32386000	34095000	28201000	25203000	28145000	24745000	27550000	32446000	32147000	27479000	25345000	28322000	>sp|P62878|RBX1_MOUSE E3 ubiquitin-protein ligase RBX1 OS=Mus musculus OX=10090 GN=Rbx1 PE=1 SV=1
Q9ET26	E3 ubiquitin-protein ligase RNF114	Rnf114	15270000	13103000	15429000	10796000	13020000	15310000	14285000	13955000	16792000	18038000	15887000	13999000	13235000	15127000	16211000	>sp|Q9ET26|RN114_MOUSE E3 ubiquitin-protein ligase RNF114 OS=Mus musculus OX=10090 GN=Rnf114 PE=1 SV=2
O54965	E3 ubiquitin-protein ligase RNF13	Rnf13	46779000	44793000	36777000	49347000	35657000	32512000	46443000	40189000	30143000	39584000	31097000	39681000	28924000	21403000	40233000	>sp|O54965|RNF13_MOUSE E3 ubiquitin-protein ligase RNF13 OS=Mus musculus OX=10090 GN=Rnf13 PE=1 SV=2
Q9CY62	E3 ubiquitin-protein ligase RNF181	Rnf181	3649900	3.58813e+06	4632200	3966600	5166400	3860000	5276400	4734600	4643400	4647300	3929300	4.3786e+06	3491900	3129000	4461100	>sp|Q9CY62|RN181_MOUSE E3 ubiquitin-protein ligase RNF181 OS=Mus musculus OX=10090 GN=Rnf181 PE=1 SV=1
E9Q555	E3 ubiquitin-protein ligase RNF213	Rnf213	13697000	12566000	13778000	12113000	12145000	10271000	12646000	10005000	10081000	15284000	10985000	13332000	11115000	19030000	11677000	>sp|E9Q555|RN213_MOUSE E3 ubiquitin-protein ligase RNF213 OS=Mus musculus OX=10090 GN=Rnf213 PE=1 SV=3
Q99PP7	E3 ubiquitin-protein ligase TRIM33	Trim33	4771600	4818400	7970600	6373900	7151500	2778000	4471900	6387200	4716200	5139300	5648000	4584900	3109200	2594300	4141900	>sp|Q99PP7|TRI33_MOUSE E3 ubiquitin-protein ligase TRIM33 OS=Mus musculus OX=10090 GN=Trim33 PE=1 SV=2
Q80VI1	E3 ubiquitin-protein ligase TRIM56	Trim56	10111000	13138000	9633400	11679000	9186200	12878000	12036000	13185000	16213000	10675915	8116100	12208000	12187000	14447000	6120500	>sp|Q80VI1|TRI56_MOUSE E3 ubiquitin-protein ligase TRIM56 OS=Mus musculus OX=10090 GN=Trim56 PE=1 SV=1
G5E870	E3 ubiquitin-protein ligase TRIP12	Trip12	6917100	4959200	5053500	8373300	7647600	4465400	5990300	4024400	5373245	8269800	5139200	4870800	5448400	6038200	7392900	>sp|G5E870|TRIPC_MOUSE E3 ubiquitin-protein ligase TRIP12 OS=Mus musculus OX=10090 GN=Trip12 PE=1 SV=1
A2AN08	E3 ubiquitin-protein ligase UBR4	Ubr4	5228900	5096300	4355800	5908300	5778400	4757500	5411900	4261600	4478900	7291300	4526800	5211600	4567400	4354700	5836600	>sp|A2AN08|UBR4_MOUSE E3 ubiquitin-protein ligase UBR4 OS=Mus musculus OX=10090 GN=Ubr4 PE=1 SV=1
Q8VDF2	E3 ubiquitin-protein ligase UHRF1	Uhrf1	10900000	10859000	10991000	9517200	12088000	15068000	10218000	9984300	10119000	7803000	10062000	10176000	12948000	13787000	8834500	>sp|Q8VDF2|UHRF1_MOUSE E3 ubiquitin-protein ligase UHRF1 OS=Mus musculus OX=10090 GN=Uhrf1 PE=1 SV=2
Q60989	E3 ubiquitin-protein ligase XIAP	Xiap	3182200	3011300	4392200	3.20704e+06	2997500	2.79058e+06	3181900	2526100	3514500	3485300	6536400	3262400	2335700	1.49105e+06	3395784	>sp|Q60989|XIAP_MOUSE E3 ubiquitin-protein ligase XIAP OS=Mus musculus OX=10090 GN=Xiap PE=1 SV=2
Q91V17	E3 ubiquitin-protein ligase ZNRF1	Znrf1	1578200	1676300	1751200	1850200	1381400	1862700	1296300	1133500	1347500	2830000	1821000	2607700	1.48473e+06	1.42894e+06	1430300	>sp|Q91V17|ZNRF1_MOUSE E3 ubiquitin-protein ligase ZNRF1 OS=Mus musculus OX=10090 GN=Znrf1 PE=1 SV=1
Q71FD5	E3 ubiquitin-protein ligase ZNRF2	Znrf2	4067100	5025900	7099700	17541000	9747200	9058700	5177300	9594700	12225000	5641900	5787600	5715600	5091900	3972400	3.95356e+06	>sp|Q71FD5|ZNRF2_MOUSE E3 ubiquitin-protein ligase ZNRF2 OS=Mus musculus OX=10090 GN=Znrf2 PE=1 SV=1
Q8CCJ3	E3 UFM1-protein ligase 1	Ufl1	3821900	4755200	3.35944e+06	3234000	4125372	3.69043e+06	3300400	3775100	4617200	4509100	2956200	4347400	4075200	3.92518e+06	3929533	>sp|Q8CCJ3|UFL1_MOUSE E3 UFM1-protein ligase 1 OS=Mus musculus OX=10090 GN=Ufl1 PE=1 SV=2
Q8BL66	Early endosome antigen 1	Eea1	21912000	25358000	22829000	22873000	25395000	21234000	24787000	21241000	24668000	27958000	24057000	26770000	23368000	23277000	30108000	>sp|Q8BL66|EEA1_MOUSE Early endosome antigen 1 OS=Mus musculus OX=10090 GN=Eea1 PE=1 SV=2
Q7TNG5	Echinoderm microtubule-associated protein-like 2	Eml2	3901900	4588200	4064500	4545800	3730800	3502000	3922200	4604831	2743600	3329300	6735900	7866600	3863200	3036200	4414400	>sp|Q7TNG5|EMAL2_MOUSE Echinoderm microtubule-associated protein-like 2 OS=Mus musculus OX=10090 GN=Eml2 PE=1 SV=1
Q8VC03	Echinoderm microtubule-associated protein-like 3	Eml3	2987600	2675300	2377600	2776500	2731200	2837200	3147400	3153400	2527700	1849159	2195300	2530700	3318100	3476400	3153300	>sp|Q8VC03|EMAL3_MOUSE Echinoderm microtubule-associated protein-like 3 OS=Mus musculus OX=10090 GN=Eml3 PE=1 SV=1
Q3UMY5	Echinoderm microtubule-associated protein-like 4	Eml4	10584000	11169000	11494000	10185000	11618000	8691900	8394800	8629600	8057500	11157000	7392600	11140000	10227000	8009000	9141000	>sp|Q3UMY5|EMAL4_MOUSE Echinoderm microtubule-associated protein-like 4 OS=Mus musculus OX=10090 GN=Eml4 PE=1 SV=1
Q9D8Y0	EF-hand domain-containing protein D2	Efhd2	288430016	277630016	336560000	258430000	318249984	293920000	262460000	285209984	288289984	329230016	272880000	288100000	272320000	184280000	327870016	>sp|Q9D8Y0|EFHD2_MOUSE EF-hand domain-containing protein D2 OS=Mus musculus OX=10090 GN=Efhd2 PE=1 SV=1
Q61549	EGF-like module-containing mucin-like hormone receptor-like 1	Adgre1	53568000	63911000	61108000	67166000	77474000	51903000	55033000	51420000	47694000	66548000	60415000	62134000	47450000	49019000	75727000	>sp|Q61549|AGRE1_MOUSE Adhesion G protein-coupled receptor E1 OS=Mus musculus OX=10090 GN=Adgre1 PE=1 SV=1
Q99MS7	EH domain-binding protein 1-like protein 1	Ehbp1l1	9460800	12417000	18747000	10649000	13736000	13073000	10459000	11265000	11414000	12804000	8571400	12164000	13837000	11342000	14071000	>sp|Q99MS7|EH1L1_MOUSE EH domain-binding protein 1-like protein 1 OS=Mus musculus OX=10090 GN=Ehbp1l1 PE=1 SV=1
Q9WVK4	EH domain-containing protein 1	Ehd1	57490000	59855000	61104000	65828000	69331000	74641000	63308000	55465000	68970000	56951000	64595000	67290000	68712000	71786000	65608000	>sp|Q9WVK4|EHD1_MOUSE EH domain-containing protein 1 OS=Mus musculus OX=10090 GN=Ehd1 PE=1 SV=1
Q9EQP2	EH domain-containing protein 4	Ehd4	34712000	47495000	45907000	46201000	47122000	45448000	46285000	48202000	55487000	43225000	43128000	49857000	48251000	42265000	50960000	>sp|Q9EQP2|EHD4_MOUSE EH domain-containing protein 4 OS=Mus musculus OX=10090 GN=Ehd4 PE=1 SV=1
Q9CR70	EKC/KEOPS complex subunit Lage3	Lage3	11932000	11944000	11804000	10004000	11994000	7235400	15811257	14461000	8482900	13695000	8091000	11769000	13480000	8311300	7257600	>sp|Q9CR70|LAGE3_MOUSE EKC/KEOPS complex subunit Lage3 OS=Mus musculus OX=10090 GN=Lage3 PE=2 SV=1
Q8QZZ7	EKC/KEOPS complex subunit Tprkb	Tprkb	10107000	10060000	9861000	10010000	9340200	12237000	10888000	10734000	15218000	8964500	9081800	10075000	16313000	15290000	8765800	>sp|Q8QZZ7|TPRKB_MOUSE EKC/KEOPS complex subunit Tprkb OS=Mus musculus OX=10090 GN=Tprkb PE=1 SV=1
P70372	ELAV-like protein 1	Elavl1	159760000	150720000	150080000	144050000	161120000	128840000	142070000	164010000	125460000	156710000	145020000	152980000	111600000	94058000	179490000	>sp|P70372|ELAV1_MOUSE ELAV-like protein 1 OS=Mus musculus OX=10090 GN=Elavl1 PE=1 SV=2
Q99LC5	Electron transfer flavoprotein subunit alpha, mitochondrial	Etfa	157360000	150370000	180590000	160020000	165860000	206730000	163250000	183720000	207020000	169650000	155110000	160090000	185850000	223190000	174840000	>sp|Q99LC5|ETFA_MOUSE Electron transfer flavoprotein subunit alpha, mitochondrial OS=Mus musculus OX=10090 GN=Etfa PE=1 SV=2
Q9DCW4	Electron transfer flavoprotein subunit beta	Etfb	138270000	116870000	131290000	118280000	131910000	119850000	122200000	126410000	128300000	140260000	116040000	115240000	105750000	92266000	129170000	>sp|Q9DCW4|ETFB_MOUSE Electron transfer flavoprotein subunit beta OS=Mus musculus OX=10090 GN=Etfb PE=1 SV=3
Q921G7	Electron transfer flavoprotein-ubiquinone oxidoreductase, mitochondrial	Etfdh	13704000	15511000	13183000	13130000	13604000	12680000	12716000	11033000	13085000	10526000	16351000	15294000	15237000	14723000	13507000	>sp|Q921G7|ETFD_MOUSE Electron transfer flavoprotein-ubiquinone oxidoreductase, mitochondrial OS=Mus musculus OX=10090 GN=Etfdh PE=1 SV=1
P10126	Elongation factor 1-alpha 1	Eef1a1	2232999936	1944499968	2246200064	2309400064	2468699904	2741600000	2088599936	2127299968	2445100032	2047799936	2186700032	2210400000	2433100032	2558700032	2356199936	>sp|P10126|EF1A1_MOUSE Elongation factor 1-alpha 1 OS=Mus musculus OX=10090 GN=Eef1a1 PE=1 SV=3
P62631	Elongation factor 1-alpha 2	Eef1a2	8310000	7195700	8602800	8071100	15357000	4178000	8094200	8388800	4000600	10978000	14859000	6389400	5310200	4146200	8725800	>sp|P62631|EF1A2_MOUSE Elongation factor 1-alpha 2 OS=Mus musculus OX=10090 GN=Eef1a2 PE=1 SV=1
O70251	Elongation factor 1-beta	Eef1b	268940000	234130000	272800000	238480000	217720000	310680000	306960000	305560000	334150016	250410000	286620000	313049984	312980000	337089984	264670000	>sp|O70251|EF1B_MOUSE Elongation factor 1-beta OS=Mus musculus OX=10090 GN=Eef1b PE=1 SV=5
P57776	Elongation factor 1-delta	Eef1d	370800000	363180000	392449984	351140000	366060000	425560000	366920000	380609984	435750016	360720000	377220000	355489984	424740000	393420000	403660000	>sp|P57776|EF1D_MOUSE Elongation factor 1-delta OS=Mus musculus OX=10090 GN=Eef1d PE=1 SV=3
Q9D8N0	Elongation factor 1-gamma	Eef1g	156920000	141630000	144000000	158700000	160090000	128310000	139770000	131400000	107600000	163220000	139790000	145140000	151510000	113160000	167970000	>sp|Q9D8N0|EF1G_MOUSE Elongation factor 1-gamma OS=Mus musculus OX=10090 GN=Eef1g PE=1 SV=3
P58252	Elongation factor 2	Eef2	442840000	488260000	490249984	500609984	512070016	558979968	467449984	517830016	543939968	452600000	441550016	508620000	638780032	633750016	496849984	>sp|P58252|EF2_MOUSE Elongation factor 2 OS=Mus musculus OX=10090 GN=Eef2 PE=1 SV=2
Q8K0D5	Elongation factor G, mitochondrial	Gfm1	4775000	3775400	4893400	3340300	4952800	6163800	4463100	7341900	7262500	3778500	2960600	4390100	8698600	8293300	4412100	>sp|Q8K0D5|EFGM_MOUSE Elongation factor G, mitochondrial OS=Mus musculus OX=10090 GN=Gfm1 PE=1 SV=1
Q9CZR8	Elongation factor Ts, mitochondrial	Tsfm	16925000	15609000	17716000	16299000	16085000	21307000	17793000	22075000	24827000	17813000	16810000	16273000	25253000	28544000	18312000	>sp|Q9CZR8|EFTS_MOUSE Elongation factor Ts, mitochondrial OS=Mus musculus OX=10090 GN=Tsfm PE=1 SV=1
Q8C0D5	Elongation factor Tu GTP-binding domain-containing protein 1	Efl1	8121500	9297900	7622000	6397400	8351100	7751200	10616000	6342700	7264500	6283800	7389900	7237600	9549600	10351000	7135400	>sp|Q8C0D5|EFL1_MOUSE Elongation factor-like GTPase 1 OS=Mus musculus OX=10090 GN=Efl1 PE=1 SV=1
Q8BFR5	Elongation factor Tu, mitochondrial	Tufm	91862000	91171000	90811000	90729000	100070000	84779000	89008000	82372000	81948000	97353000	84302000	87785000	79205000	77860000	97444000	>sp|Q8BFR5|EFTU_MOUSE Elongation factor Tu, mitochondrial OS=Mus musculus OX=10090 GN=Tufm PE=1 SV=1
P21995	Embigin	Emb	23077000	19145000	12144000	22875000	19252000	12952000	18539000	14073000	7905700	27885000	18467000	20124000	13220000	10917000	13442000	>sp|P21995|EMB_MOUSE Embigin OS=Mus musculus OX=10090 GN=Emb PE=1 SV=2
O08579	Emerin	Emd	12577000	12457000	12519000	10822000	13751000	10297000	10220000	14723000	10099000	15208000	12862000	10718000	13937000	11721000	13638000	>sp|O08579|EMD_MOUSE Emerin OS=Mus musculus OX=10090 GN=Emd PE=1 SV=1
P70429	Ena/VASP-like protein	Evl	18537000	22839000	22081000	18562000	24085000	23903000	19024000	21910000	25919000	23796000	24400000	22705000	23220000	18235000	30087000	>sp|P70429|EVL_MOUSE Ena/VASP-like protein OS=Mus musculus OX=10090 GN=Evl PE=1 SV=2
O08600	Endonuclease G, mitochondrial	Endog	3649300	2244500	2786000	2420500	2859700	2632200	2513000	2954700	3652600	3650200	2516800	2958200	5232200	4686300	2408800	>sp|O08600|NUCG_MOUSE Endonuclease G, mitochondrial OS=Mus musculus OX=10090 GN=Endog PE=1 SV=1
Q62419	Endophilin-A2	Sh3gl1	52162000	40899000	46713000	46101000	44319000	45158000	45357000	45592000	42311000	48539000	42723000	52073000	43020000	45765000	44311000	>sp|Q62419|SH3G1_MOUSE Endophilin-A2 OS=Mus musculus OX=10090 GN=Sh3gl1 PE=1 SV=1
Q9JK48	Endophilin-B1	Sh3glb1	45588000	43337000	37851000	40380000	39123000	43431000	40003000	32806000	40026000	44696000	39676000	39371000	34519000	56461000	35768000	>sp|Q9JK48|SHLB1_MOUSE Endophilin-B1 OS=Mus musculus OX=10090 GN=Sh3glb1 PE=1 SV=1
Q8R3V5	Endophilin-B2	Sh3glb2	25714000	19772000	19721000	21485000	19532000	19821000	18348000	19698000	18335000	16969000	19074000	19901000	18000000	14051000	20069000	>sp|Q8R3V5|SHLB2_MOUSE Endophilin-B2 OS=Mus musculus OX=10090 GN=Sh3glb2 PE=1 SV=2
Q9EQH2	Endoplasmic reticulum aminopeptidase 1	Erap1	3467600	4219600	5587300	3487000	4.81811e+06	4286800	5088500	5.33977e+06	5.06929e+06	3830300	3093400	4451500	5.73495e+06	4028200	5688500	>sp|Q9EQH2|ERAP1_MOUSE Endoplasmic reticulum aminopeptidase 1 OS=Mus musculus OX=10090 GN=Erap1 PE=1 SV=2
P57759	Endoplasmic reticulum resident protein 29	Erp29	169950000	147530000	167930000	153160000	172000000	188870000	163800000	158440000	183480000	175660000	147480000	164710000	173160000	167010000	168040000	>sp|P57759|ERP29_MOUSE Endoplasmic reticulum resident protein 29 OS=Mus musculus OX=10090 GN=Erp29 PE=1 SV=2
Q9D1Q6	Endoplasmic reticulum resident protein 44	Erp44	39248000	39282000	34104000	42334000	43185000	37753000	31881000	36435000	28119000	48205000	38147000	39145000	27747000	40944000	33345000	>sp|Q9D1Q6|ERP44_MOUSE Endoplasmic reticulum resident protein 44 OS=Mus musculus OX=10090 GN=Erp44 PE=1 SV=1
P08113	Endoplasmin	Hsp90b1	339449984	391310016	354489984	407950016	394340000	394649984	373540000	348590016	379569984	337630016	428790016	397990016	373380000	354870016	351920000	>sp|P08113|ENPL_MOUSE Endoplasmin OS=Mus musculus OX=10090 GN=Hsp90b1 PE=1 SV=2
Q9JMG1	Endothelial differentiation-related factor 1	Edf1	45784000	43976000	37876000	40322000	49453000	36070000	40183000	47132000	42206000	44932000	46239000	47079000	38856000	35038000	56433000	>sp|Q9JMG1|EDF1_MOUSE Endothelial differentiation-related factor 1 OS=Mus musculus OX=10090 GN=Edf1 PE=1 SV=1
Q8BPU7	Engulfment and cell motility protein 1	Elmo1	23244000	27976000	29693000	26730000	26867000	24092000	27499000	23217000	29613000	30002000	24365000	29889000	30830000	40667000	28704000	>sp|Q8BPU7|ELMO1_MOUSE Engulfment and cell motility protein 1 OS=Mus musculus OX=10090 GN=Elmo1 PE=1 SV=2
Q8K2D3	Enhancer of mRNA-decapping protein 3	Edc3	4821500	4323700	4854100	4762000	4890100	6317600	4699900	5790900	6967700	4126300	4595900	5190200	7012800	7335100	4585800	>sp|Q8K2D3|EDC3_MOUSE Enhancer of mRNA-decapping protein 3 OS=Mus musculus OX=10090 GN=Edc3 PE=1 SV=1
Q3UJB9	Enhancer of mRNA-decapping protein 4	Edc4	7195800	9009100	10135000	8652400	10784000	12968000	8440000	12091000	12423000	7942000	7132700	7752900	13629000	16585000	10169000	>sp|Q3UJB9|EDC4_MOUSE Enhancer of mRNA-decapping protein 4 OS=Mus musculus OX=10090 GN=Edc4 PE=1 SV=2
P84089	Enhancer of rudimentary homolog	Erh	374049984	363590016	423680000	323550016	408520000	372649984	389270016	377800000	314769984	451670016	352990016	352249984	375590016	249770000	495209984	>sp|P84089|ERH_MOUSE Enhancer of rudimentary homolog OS=Mus musculus OX=10090 GN=Erh PE=1 SV=1
Q8BGB7	Enolase-phosphatase E1	Enoph1	3455400	2410000	2438000	3507300	4074800	2514100	3757500	3307500	3992700	2405900	4629100	5414600	2733600	3280300	2892900	>sp|Q8BGB7|ENOPH_MOUSE Enolase-phosphatase E1 OS=Mus musculus OX=10090 GN=Enoph1 PE=1 SV=1
P42125	Enoyl-CoA delta isomerase 1, mitochondrial	Eci1	28190000	28492000	26188000	27351000	26552000	24899000	29454000	25006000	25251000	30731000	23645000	26409000	27375000	32076000	28095000	>sp|P42125|ECI1_MOUSE Enoyl-CoA delta isomerase 1, mitochondrial OS=Mus musculus OX=10090 GN=Eci1 PE=1 SV=2
Q9WUR2	Enoyl-CoA delta isomerase 2, mitochondrial	Eci2	6329200	8322700	5883500	4979700	4651100	4370400	6104300	5864100	5636700	4716200	6019600	8595700	4413300	4890700	7429800	>sp|Q9WUR2|ECI2_MOUSE Enoyl-CoA delta isomerase 2 OS=Mus musculus OX=10090 GN=Eci2 PE=1 SV=2
Q8BH95	Enoyl-CoA hydratase, mitochondrial	Echs1	59738000	69241000	74939000	65255000	71466000	74459000	65106000	72059000	75379000	68319000	59244000	67903000	69519000	74195000	83289000	>sp|Q8BH95|ECHM_MOUSE Enoyl-CoA hydratase, mitochondrial OS=Mus musculus OX=10090 GN=Echs1 PE=1 SV=1
P42567	Epidermal growth factor receptor substrate 15	Eps15	11833000	11504000	11462000	10931000	11725000	15097000	12143000	10814000	16004000	9778400	12682000	11614000	13477000	22494000	12174000	>sp|P42567|EPS15_MOUSE Epidermal growth factor receptor substrate 15 OS=Mus musculus OX=10090 GN=Eps15 PE=1 SV=1
Q60902	Epidermal growth factor receptor substrate 15-like 1	Eps15l1	11893000	12092000	16708000	12004000	14433000	16337000	14428000	17197000	19850000	15043000	11634000	12755000	24216000	18748000	15689000	>sp|Q60902|EP15R_MOUSE Epidermal growth factor receptor substrate 15-like 1 OS=Mus musculus OX=10090 GN=Eps15l1 PE=1 SV=3
Q9Z0J0	Epididymal secretory protein E1	Npc2	70902000	93236000	95347000	83852000	94174000	110570000	99477000	92136000	123520000	105310000	89728000	95869000	112640000	133270000	119510000	>sp|Q9Z0J0|NPC2_MOUSE NPC intracellular cholesterol transporter 2 OS=Mus musculus OX=10090 GN=Npc2 PE=1 SV=1
O54782	Epididymis-specific alpha-mannosidase	Man2b2	51665000	43101000	45644000	41651000	41835000	34664000	44825000	42402000	46424000	52649000	44708000	37681000	32765000	25468000	43512000	>sp|O54782|MA2B2_MOUSE Epididymis-specific alpha-mannosidase OS=Mus musculus OX=10090 GN=Man2b2 PE=1 SV=2
Q9D379	Epoxide hydrolase 1	Ephx1	4938100	6197100	3.47977e+06	5198800	4.17562e+06	3678100	5148500	4.62098e+06	5.03417e+06	6783100	5924600	5851400	4490600	8240200	4.31106e+06	>sp|Q9D379|HYEP_MOUSE Epoxide hydrolase 1 OS=Mus musculus OX=10090 GN=Ephx1 PE=1 SV=2
Q80VP1	Epsin-1	Epn1	7669500	8448100	8470400	10011000	8031200	13976000	9128500	11043000	13868000	7710800	8331000	9200300	16318000	17514000	9563600	>sp|Q80VP1|EPN1_MOUSE Epsin-1 OS=Mus musculus OX=10090 GN=Epn1 PE=1 SV=3
Q9CRD2	ER membrane protein complex subunit 2	Emc2	6316800	11892000	10625000	11464000	7813100	12976000	10809000	10186000	11413000	8375900	14192000	11094000	15045000	15743000	9794800	>sp|Q9CRD2|EMC2_MOUSE ER membrane protein complex subunit 2 OS=Mus musculus OX=10090 GN=Emc2 PE=1 SV=1
Q9EP72	ER membrane protein complex subunit 7	Emc7	10514000	15223000	14182000	10883000	11628000	11525000	12312000	10491000	16009000	12411000	14778000	13042000	10385000	9632300	13082000	>sp|Q9EP72|EMC7_MOUSE ER membrane protein complex subunit 7 OS=Mus musculus OX=10090 GN=Emc7 PE=1 SV=1
O70378	ER membrane protein complex subunit 8	Emc8	4108400	5185000	6995700	3096300	3147200	7716800	5807600	9118700	9534200	4815600	11497000	7121800	8722200	15253000	8758100	>sp|O70378|EMC8_MOUSE ER membrane protein complex subunit 8 OS=Mus musculus OX=10090 GN=Emc8 PE=1 SV=1
Q91X78	Erlin-1	Erlin1	9877400	8984900	7212700	8241000	10673936	5852800	10394000	6694700	5.58986e+06	9325600	11147000	10595000	5533100	6544700	9522900	>sp|Q91X78|ERLN1_MOUSE Erlin-1 OS=Mus musculus OX=10090 GN=Erlin1 PE=1 SV=2
Q8BFZ9	Erlin-2	Erlin2	6118600	9254400	10931000	8448100	9281600	9982200	10033000	8314400	7594400	7782400	7600600	10432000	9388900	9585000	10152000	>sp|Q8BFZ9|ERLN2_MOUSE Erlin-2 OS=Mus musculus OX=10090 GN=Erlin2 PE=1 SV=1
Q8R180	ERO1-like protein alpha	Ero1a	15361000	15807000	15712000	11395000	13407000	14378000	16984000	18452000	13765000	14676000	14646000	16077000	13510000	14124000	14378000	>sp|Q8R180|ERO1A_MOUSE ERO1-like protein alpha OS=Mus musculus OX=10090 GN=Ero1a PE=1 SV=2
P54116	Erythrocyte band 7 integral membrane protein	Stom	33217000	42963000	50084000	43693000	40446000	43499000	43051000	41283000	52638000	47006000	42894000	44257000	52607000	60163000	46341000	>sp|P54116|STOM_MOUSE Stomatin OS=Mus musculus OX=10090 GN=Stom PE=1 SV=3
Q9D172	ES1 protein homolog, mitochondrial	Gatd3	86819000	91321000	81838000	75488000	89385000	94692000	89665000	76491000	77866000	87781000	79779000	85851000	75333000	66377000	83090000	>sp|Q9D172|GAL3A_MOUSE Glutamine amidotransferase-like class 1 domain-containing protein 3, mitochondrial OS=Mus musculus OX=10090 GN=Gatd3 PE=1 SV=1
Q3V1V3	ESF1 homolog	Esf1	5373400	4875600	4285700	4711800	4322100	4287900	5093500	3587500	4574700	3454000	4720100	6004400	6874800	8119300	3834200	>sp|Q3V1V3|ESF1_MOUSE ESF1 homolog OS=Mus musculus OX=10090 GN=Esf1 PE=1 SV=1
Q91V76	Ester hydrolase C11orf54 homolog	#N/A	12613000	11758000	12032000	11867000	11213000	12406000	12146000	12221000	14939000	12321000	11670000	10868000	14663000	17822000	10913000	>sp|Q91V76|CK054_MOUSE Ester hydrolase C11orf54 homolog OS=Mus musculus OX=10090 PE=1 SV=1
Q9EQ06	Estradiol 17-beta-dehydrogenase 11	Hsd17b11	6584900	11375000	10736000	10496000	14380000	10960000	6568200	9327000	9971900	12149000	9849200	10187000	10057000	9301700	15637000	>sp|Q9EQ06|DHB11_MOUSE Estradiol 17-beta-dehydrogenase 11 OS=Mus musculus OX=10090 GN=Hsd17b11 PE=1 SV=1
P50171	Estradiol 17-beta-dehydrogenase 8	Hsd17b8	12553000	12133000	16528000	10952000	19233000	15707000	10968000	7957100	17529000	14980000	7448700	12182000	9841900	15597000	13884000	>sp|P50171|DHB8_MOUSE (3R)-3-hydroxyacyl-CoA dehydrogenase OS=Mus musculus OX=10090 GN=Hsd17b8 PE=1 SV=2
P19785	Estrogen receptor	Esr1	74911000	68433000	64767000	66920000	126000000	90850000	65940000	94467000	84050000	152160000	76873000	63766000	88762000	57660000	110210000	>sp|P19785|ESR1_MOUSE Estrogen receptor OS=Mus musculus OX=10090 GN=Esr1 PE=1 SV=1
Q922E4	Ethanolamine-phosphate cytidylyltransferase	Pcyt2	3701100	5953100	4470300	6617300	3552800	4108000	3919000	1549900	2542400	3584900	5124600	6505800	3701400	2735900	2461700	>sp|Q922E4|PCY2_MOUSE Ethanolamine-phosphate cytidylyltransferase OS=Mus musculus OX=10090 GN=Pcyt2 PE=1 SV=1
Q60775	ETS-related transcription factor Elf-1	Elf1	7861600	9250400	9050700	5876600	7702400	6374900	7351300	5854300	9769500	7.27944e+06	7279600	6242200	6716900	4838600	7383500	>sp|Q60775|ELF1_MOUSE ETS-related transcription factor Elf-1 OS=Mus musculus OX=10090 GN=Elf1 PE=1 SV=1
P60843	Eukaryotic initiation factor 4A-I	Eif4a1	232680000	250120000	233320000	242130000	233420000	295660000	249900000	242630000	256370000	203750000	253010000	286140000	294860000	250080000	239510000	>sp|P60843|IF4A1_MOUSE Eukaryotic initiation factor 4A-I OS=Mus musculus OX=10090 GN=Eif4a1 PE=1 SV=1
Q91VC3	Eukaryotic initiation factor 4A-III;Eukaryotic initiation factor 4A-III, N-terminally processed	Eif4a3	22390000	20334000	15186000	24842000	32131000	18492000	11586000	22571000	17484000	31143000	11204000	17058000	23325000	49663000	12104000	>sp|Q91VC3|IF4A3_MOUSE Eukaryotic initiation factor 4A-III OS=Mus musculus OX=10090 GN=Eif4a3 PE=1 SV=3
Q8R050	Eukaryotic peptide chain release factor GTP-binding subunit ERF3A	Gspt1	43146000	41468000	35501000	39052000	40094000	32173000	34140000	28783000	29218000	40825000	33382000	37601000	31943000	27602000	32342000	>sp|Q8R050|ERF3A_MOUSE Eukaryotic peptide chain release factor GTP-binding subunit ERF3A OS=Mus musculus OX=10090 GN=Gspt1 PE=1 SV=2
Q8BWY3	Eukaryotic peptide chain release factor subunit 1	Etf1	24609000	34290000	31764000	28029000	29947000	26319000	26597000	26195000	36049000	27745000	34049000	35455000	30331000	24343000	29068000	>sp|Q8BWY3|ERF1_MOUSE Eukaryotic peptide chain release factor subunit 1 OS=Mus musculus OX=10090 GN=Etf1 PE=1 SV=4
Q9D1M4	Eukaryotic translation elongation factor 1 epsilon-1	Eef1e1	35310000	21653000	26783000	24861000	29513000	34129000	23707000	16892000	32809000	28155000	28657000	23731000	22560000	21421000	29837000	>sp|Q9D1M4|MCA3_MOUSE Eukaryotic translation elongation factor 1 epsilon-1 OS=Mus musculus OX=10090 GN=Eef1e1 PE=1 SV=1
P48024	Eukaryotic translation initiation factor 1	Eif1	93931000	103180000	109410000	106850000	108140000	143360000	104320000	134450000	125720000	98114000	104480000	106180000	115370000	140280000	118520000	>sp|P48024|EIF1_MOUSE Eukaryotic translation initiation factor 1 OS=Mus musculus OX=10090 GN=Eif1 PE=1 SV=2
Q60872	Eukaryotic translation initiation factor 1A	Eif1a	15450000	24551000	17743000	16116000	18785000	16441000	19310000	17838000	11246000	28849000	21625000	16275000	11359000	9006300	18697000	>sp|Q60872|IF1A_MOUSE Eukaryotic translation initiation factor 1A OS=Mus musculus OX=10090 GN=Eif1a PE=2 SV=3
Q8BMJ3	Eukaryotic translation initiation factor 1A, X-chromosomal	Eif1ax	49884000	42488000	48360000	40856000	46309000	37891000	35516000	35949000	37025000	68179000	51749000	38411000	40298000	41765000	52132000	>sp|Q8BMJ3|IF1AX_MOUSE Eukaryotic translation initiation factor 1A, X-chromosomal OS=Mus musculus OX=10090 GN=Eif1ax PE=2 SV=3
Q9CXU9	Eukaryotic translation initiation factor 1b	Eif1b	4933100	6706800	7983700	4836500	5912700	8998600	8190800	9798400	14409000	4728000	4458500	6069600	18121000	14032000	8035000	>sp|Q9CXU9|EIF1B_MOUSE Eukaryotic translation initiation factor 1b OS=Mus musculus OX=10090 GN=Eif1b PE=1 SV=2
Q6ZWX6	Eukaryotic translation initiation factor 2 subunit 1	Eif2s1	13312000	19875000	16050000	19709000	18406000	16542000	16518000	16922000	14668000	16717000	19691000	18326000	18827000	14200000	16387000	>sp|Q6ZWX6|IF2A_MOUSE Eukaryotic translation initiation factor 2 subunit 1 OS=Mus musculus OX=10090 GN=Eif2s1 PE=1 SV=3
Q99L45	Eukaryotic translation initiation factor 2 subunit 2	Eif2s2	33855000	38496000	32647000	35234000	31009000	33494000	38576000	32135000	34534000	37127000	39676000	37928000	31969000	28181000	40052000	>sp|Q99L45|IF2B_MOUSE Eukaryotic translation initiation factor 2 subunit 2 OS=Mus musculus OX=10090 GN=Eif2s2 PE=1 SV=1
Q9Z0N1	Eukaryotic translation initiation factor 2 subunit 3, X-linked	Eif2s3x	36031000	40517000	31531000	37158000	37481000	33782000	35992000	29805000	34090000	30616000	37833000	38175000	35155000	29180000	32315000	>sp|Q9Z0N1|IF2G_MOUSE Eukaryotic translation initiation factor 2 subunit 3, X-linked OS=Mus musculus OX=10090 GN=Eif2s3x PE=1 SV=2
Q9Z0N2	Eukaryotic translation initiation factor 2 subunit 3, Y-linked	Eif2s3y	7149600	9187700	8607200	8010200	8348100	7186000	5311400	7526500	9902200	6878800	6064100	5.94288e+06	7417000	7379900	6374700	>sp|Q9Z0N2|IF2H_MOUSE Eukaryotic translation initiation factor 2 subunit 3, Y-linked OS=Mus musculus OX=10090 GN=Eif2s3y PE=1 SV=2
Q8BJW6	Eukaryotic translation initiation factor 2A;Eukaryotic translation initiation factor 2A, N-terminally processed	Eif2a	25960000	27490000	24315000	26306000	28779000	25297000	23841000	21435000	24514000	22386000	23471000	25769000	26880000	24832000	26317000	>sp|Q8BJW6|EIF2A_MOUSE Eukaryotic translation initiation factor 2A OS=Mus musculus OX=10090 GN=Eif2a PE=1 SV=2
Q61211	Eukaryotic translation initiation factor 2D	Eif2d	1740600	1715000	2036200	1700200	1896900	3221300	1903600	1726700	2578900	1799200	1139200	2189300	3716100	3578100	1835700	>sp|Q61211|EIF2D_MOUSE Eukaryotic translation initiation factor 2D OS=Mus musculus OX=10090 GN=Eif2d PE=1 SV=3
P23116	Eukaryotic translation initiation factor 3 subunit A	Eif3a	71047000	78124000	55806000	65438000	60459000	55508000	62339000	54988000	50423000	73389000	69567000	66351000	57583000	51731000	65076000	>sp|P23116|EIF3A_MOUSE Eukaryotic translation initiation factor 3 subunit A OS=Mus musculus OX=10090 GN=Eif3a PE=1 SV=5
Q8JZQ9	Eukaryotic translation initiation factor 3 subunit B	Eif3b	78630000	97957000	101270000	75954000	94858000	78527000	80292000	85123000	72221000	100010000	92438000	92675000	85991000	71757000	88016000	>sp|Q8JZQ9|EIF3B_MOUSE Eukaryotic translation initiation factor 3 subunit B OS=Mus musculus OX=10090 GN=Eif3b PE=1 SV=1
Q8R1B4	Eukaryotic translation initiation factor 3 subunit C	Eif3c	47763000	55455000	49260000	50803000	50757000	45399000	51947000	49997000	47315000	52795000	56338000	51293000	48642000	43938000	47406000	>sp|Q8R1B4|EIF3C_MOUSE Eukaryotic translation initiation factor 3 subunit C OS=Mus musculus OX=10090 GN=Eif3c PE=1 SV=1
O70194	Eukaryotic translation initiation factor 3 subunit D	Eif3d	50919000	57040000	55562000	52103000	52189000	69865000	52950000	61746000	67629000	47517000	58697000	59957000	68893000	77449000	50994000	>sp|O70194|EIF3D_MOUSE Eukaryotic translation initiation factor 3 subunit D OS=Mus musculus OX=10090 GN=Eif3d PE=1 SV=2
P60229	Eukaryotic translation initiation factor 3 subunit E	Eif3e	7181100	8579600	9785500	7667200	8471300	4999000	6308200	5779000	5694600	6328600	7374900	7794400	7643800	4507900	4753000	>sp|P60229|EIF3E_MOUSE Eukaryotic translation initiation factor 3 subunit E OS=Mus musculus OX=10090 GN=Eif3e PE=1 SV=1
Q9DCH4	Eukaryotic translation initiation factor 3 subunit F	Eif3f	3075600	3865700	3320600	3916500	3887500	4875700	3403300	5722500	4643100	3484400	5182200	3787900	5627000	5111000	3417200	>sp|Q9DCH4|EIF3F_MOUSE Eukaryotic translation initiation factor 3 subunit F OS=Mus musculus OX=10090 GN=Eif3f PE=1 SV=2
Q9Z1D1	Eukaryotic translation initiation factor 3 subunit G	Eif3g	20620000	16664000	14668000	19823000	14573000	16373000	16492000	15616000	14861000	21012000	18999000	17418000	15008000	18602000	15896000	>sp|Q9Z1D1|EIF3G_MOUSE Eukaryotic translation initiation factor 3 subunit G OS=Mus musculus OX=10090 GN=Eif3g PE=1 SV=2
Q91WK2	Eukaryotic translation initiation factor 3 subunit H	Eif3h	22583000	26610000	21035000	25879000	24269000	23798000	25037000	26814000	23942000	20621000	31859000	26430000	30695000	32940000	29483000	>sp|Q91WK2|EIF3H_MOUSE Eukaryotic translation initiation factor 3 subunit H OS=Mus musculus OX=10090 GN=Eif3h PE=1 SV=1
Q9QZD9	Eukaryotic translation initiation factor 3 subunit I	Eif3i	234860000	225640000	206840000	209090000	198370000	200270000	174880000	195050000	183370000	177090000	187220000	192500000	167920000	194100000	172130000	>sp|Q9QZD9|EIF3I_MOUSE Eukaryotic translation initiation factor 3 subunit I OS=Mus musculus OX=10090 GN=Eif3i PE=1 SV=1
Q3UGC7	Eukaryotic translation initiation factor 3 subunit J-A	Eif3j1	30239000	28841000	30817000	29921000	32477000	36290000	33384000	32221000	36281000	30074000	30875000	29743000	42850000	45586000	39873000	>sp|Q3UGC7|EI3JA_MOUSE Eukaryotic translation initiation factor 3 subunit J-A OS=Mus musculus OX=10090 GN=Eif3j1 PE=2 SV=1
Q9DBZ5	Eukaryotic translation initiation factor 3 subunit K	Eif3k	5534500	10886000	8354300	7532700	10964000	7128900	10318000	7998500	7049300	9291000	11976538	12843000	9130900	7111400	6090400	>sp|Q9DBZ5|EIF3K_MOUSE Eukaryotic translation initiation factor 3 subunit K OS=Mus musculus OX=10090 GN=Eif3k PE=1 SV=1
Q8QZY1	Eukaryotic translation initiation factor 3 subunit L	Eif3l	5460300	4768400	3567700	4057100	4019900	3766400	5050200	3325000	3182300	3587500	2940100	4820000	3936200	7051300	3729300	>sp|Q8QZY1|EIF3L_MOUSE Eukaryotic translation initiation factor 3 subunit L OS=Mus musculus OX=10090 GN=Eif3l PE=1 SV=1
Q99JX4	Eukaryotic translation initiation factor 3 subunit M	Eif3m	2672200	3174200	3406000	2798300	3407800	5738200	4238300	5326600	5303300	2181200	2206500	3277900	8698800	8180100	4371000	>sp|Q99JX4|EIF3M_MOUSE Eukaryotic translation initiation factor 3 subunit M OS=Mus musculus OX=10090 GN=Eif3m PE=1 SV=1
Q6NZJ6	Eukaryotic translation initiation factor 4 gamma 1	Eif4g1	119200000	119650000	97099000	115710000	105990000	105930000	105580000	100720000	102720000	92409000	123330000	111820000	99218000	140500000	85451000	>sp|Q6NZJ6|IF4G1_MOUSE Eukaryotic translation initiation factor 4 gamma 1 OS=Mus musculus OX=10090 GN=Eif4g1 PE=1 SV=1
Q62448	Eukaryotic translation initiation factor 4 gamma 2	Eif4g2	37299000	45065000	39218000	48310000	45592000	33056000	34237000	26783000	23026000	37002000	38708000	50154000	33015000	27285000	36458000	>sp|Q62448|IF4G2_MOUSE Eukaryotic translation initiation factor 4 gamma 2 OS=Mus musculus OX=10090 GN=Eif4g2 PE=1 SV=2
Q80XI3	Eukaryotic translation initiation factor 4 gamma 3	Eif4g3	2917800	3307800	2261400	3393800	3093300	2.84919e+06	2.91329e+06	3387300	2593700	3713100	2995200	2993400	2699000	430130	2441400	>sp|Q80XI3|IF4G3_MOUSE Eukaryotic translation initiation factor 4 gamma 3 OS=Mus musculus OX=10090 GN=Eif4g3 PE=1 SV=2
Q8BGD9	Eukaryotic translation initiation factor 4B	Eif4b	90117000	81222000	81407000	76011000	77241000	84315000	79533000	80230000	70658000	78973000	88846000	74095000	96958000	65122000	90312000	>sp|Q8BGD9|IF4B_MOUSE Eukaryotic translation initiation factor 4B OS=Mus musculus OX=10090 GN=Eif4b PE=1 SV=1
P63073	Eukaryotic translation initiation factor 4E	Eif4e	32129000	37419000	30234000	36208000	27334000	25158000	31618000	27731000	24143000	28478000	37864000	33015000	23097000	22377000	26973000	>sp|P63073|IF4E_MOUSE Eukaryotic translation initiation factor 4E OS=Mus musculus OX=10090 GN=Eif4e PE=1 SV=1
Q8BMB3	Eukaryotic translation initiation factor 4E type 2	Eif4e2	1533200	2187100	1386700	2193500	1347000	1912600	2088200	2230200	2807100	2451900	2787300	2.3117e+06	1581200	469468	218981	>sp|Q8BMB3|IF4E2_MOUSE Eukaryotic translation initiation factor 4E type 2 OS=Mus musculus OX=10090 GN=Eif4e2 PE=1 SV=1
Q60876	Eukaryotic translation initiation factor 4E-binding protein 1	Eif4ebp1	5366500	7467900	8746921	8818400	15283000	10748000	4804400	5051300	5.00164e+06	14654000	7789700	11115000	6279400	15610000	7815400	>sp|Q60876|4EBP1_MOUSE Eukaryotic translation initiation factor 4E-binding protein 1 OS=Mus musculus OX=10090 GN=Eif4ebp1 PE=1 SV=3
Q9WUK2	Eukaryotic translation initiation factor 4H	Eif4h	79595000	75823000	93058000	69399000	73928000	111590000	87256000	115860000	138220000	71063000	73223000	76773000	134540000	153580000	94229000	>sp|Q9WUK2|IF4H_MOUSE Eukaryotic translation initiation factor 4H OS=Mus musculus OX=10090 GN=Eif4h PE=1 SV=3
P59325	Eukaryotic translation initiation factor 5	Eif5	35640000	38017000	34810000	36271000	38903000	33130000	37160000	32792000	34071000	29799000	41232000	39518000	31181000	26191000	32087000	>sp|P59325|IF5_MOUSE Eukaryotic translation initiation factor 5 OS=Mus musculus OX=10090 GN=Eif5 PE=1 SV=1
P63242	Eukaryotic translation initiation factor 5A-1	Eif5a	389440000	385740000	392009984	402489984	454710016	404070016	402940000	381120000	370609984	445929984	366190016	375769984	388030016	357860000	478020000	>sp|P63242|IF5A1_MOUSE Eukaryotic translation initiation factor 5A-1 OS=Mus musculus OX=10090 GN=Eif5a PE=1 SV=2
Q05D44	Eukaryotic translation initiation factor 5B	Eif5b	22950000	26091000	26396000	27963000	28420000	22643000	23662000	26526000	18139000	28544000	30827000	22649000	21666000	16734000	31459000	>sp|Q05D44|IF2P_MOUSE Eukaryotic translation initiation factor 5B OS=Mus musculus OX=10090 GN=Eif5b PE=1 SV=2
O55135	Eukaryotic translation initiation factor 6	Eif6	87847000	104370000	105410000	86970000	110750000	100080000	92406000	96713000	102920000	89788000	91728000	90984000	122560000	91867000	94190000	>sp|O55135|IF6_MOUSE Eukaryotic translation initiation factor 6 OS=Mus musculus OX=10090 GN=Eif6 PE=1 SV=2
Q8R3S6	Exocyst complex component 1	Exoc1	6958600	7023800	7057400	7697800	6980400	8329660	7723200	8338505	5596200	6389700	6127700	6270400	10482000	10988000	6956300	>sp|Q8R3S6|EXOC1_MOUSE Exocyst complex component 1 OS=Mus musculus OX=10090 GN=Exoc1 PE=1 SV=4
O35382	Exocyst complex component 4	Exoc4	2946900	3840000	2606700	3162900	2242500	2231400	2440300	2585200	2572900	3644800	3.33951e+06	2773500	2091100	1937500	2268700	>sp|O35382|EXOC4_MOUSE Exocyst complex component 4 OS=Mus musculus OX=10090 GN=Exoc4 PE=1 SV=2
Q3TPX4	Exocyst complex component 5	Exoc5	2128200	3289500	3068600	1950800	1776800	2297200	2500200	4178500	2148100	1686100	788060	2446600	3111700	4534600	3026800	>sp|Q3TPX4|EXOC5_MOUSE Exocyst complex component 5 OS=Mus musculus OX=10090 GN=Exoc5 PE=1 SV=2
Q6PGF7	Exocyst complex component 8	Exoc8	12515000	10053000	13857000	9421100	11579000	11122000	10071000	12263000	13180000	14207000	8512900	10666000	14604000	10103000	14023000	>sp|Q6PGF7|EXOC8_MOUSE Exocyst complex component 8 OS=Mus musculus OX=10090 GN=Exoc8 PE=1 SV=1
Q9DAA6	Exosome complex component CSL4	Exosc1	7673100	6166300	6910100	5840500	4977400	7736900	5284400	5962600	5771500	6383900	7057500	6418400	7508700	5604900	7198000	>sp|Q9DAA6|EXOS1_MOUSE Exosome complex component CSL4 OS=Mus musculus OX=10090 GN=Exosc1 PE=1 SV=1
Q8BTW3	Exosome complex component MTR3	Exosc6	27631000	19924000	16950000	22611000	18686000	18725000	19102000	20836000	14195000	27338000	21689000	19554000	22502000	24283000	23212000	>sp|Q8BTW3|EXOS6_MOUSE Exosome complex component MTR3 OS=Mus musculus OX=10090 GN=Exosc6 PE=1 SV=1
Q8VBV3	Exosome complex component RRP4	Exosc2	6197400	8768200	7695400	8167200	10322000	9480900	5055400	6735600	13374000	6998100	8985300	10794000	8078300	7920500	9112700	>sp|Q8VBV3|EXOS2_MOUSE Exosome complex component RRP4 OS=Mus musculus OX=10090 GN=Exosc2 PE=1 SV=1
Q7TQK4	Exosome complex component RRP40	Exosc3	13334000	11038000	9740800	10318000	13782000	8971200	9496800	8231900	10727000	16973000	11625000	9977700	11561000	16759000	11302000	>sp|Q7TQK4|EXOS3_MOUSE Exosome complex component RRP40 OS=Mus musculus OX=10090 GN=Exosc3 PE=1 SV=3
Q921I9	Exosome complex component RRP41	Exosc4	13440000	13758000	11780000	15002000	10689000	11218000	14135000	7527200	16701000	11569000	12733000	14497000	15773000	12537000	9966800	>sp|Q921I9|EXOS4_MOUSE Exosome complex component RRP41 OS=Mus musculus OX=10090 GN=Exosc4 PE=1 SV=3
Q9D753	Exosome complex component RRP43	Exosc8	14219000	13203000	12633000	10651000	14119000	11065000	14790000	11025000	10718000	11296000	11765000	10426000	9272500	7927900	10183000	>sp|Q9D753|EXOS8_MOUSE Exosome complex component RRP43 OS=Mus musculus OX=10090 GN=Exosc8 PE=1 SV=1
Q9CRA8	Exosome complex component RRP46	Exosc5	16976000	20856000	20065000	11098000	16820000	12015000	15519000	15325000	10826000	18193000	15382000	18646000	11887000	9239800	11270715	>sp|Q9CRA8|EXOS5_MOUSE Exosome complex component RRP46 OS=Mus musculus OX=10090 GN=Exosc5 PE=1 SV=1
Q9CSH3	Exosome complex exonuclease RRP44	Dis3	4156600	6746300	4429800	5915600	4040200	6697700	5754300	4591300	5293800	3436800	5143500	6394800	7069500	6949100	3387900	>sp|Q9CSH3|RRP44_MOUSE Exosome complex exonuclease RRP44 OS=Mus musculus OX=10090 GN=Dis3 PE=1 SV=4
P56960	Exosome component 10	Exosc10	12087000	11100000	9153700	8924600	10540000	8133200	11027000	9578600	7338200	12193000	13044000	12096000	9553000	9636800	7817400	>sp|P56960|EXOSX_MOUSE Exosome component 10 OS=Mus musculus OX=10090 GN=Exosc10 PE=1 SV=2
Q6P5F9	Exportin-1	Xpo1	14544000	13069000	11191000	16104000	6831800	18258000	10342000	22801000	16053000	15172000	11444000	10646000	24332000	21639000	12188000	>sp|Q6P5F9|XPO1_MOUSE Exportin-1 OS=Mus musculus OX=10090 GN=Xpo1 PE=1 SV=1
Q9ERK4	Exportin-2	Cse1l	749230016	3739599872	414470016	1722400000	7119199744	12554999808	4427400192	2041399936	901409984	850350016	5885199872	1518199936	9757899776	5193900032	1501200000	>sp|Q9ERK4|XPO2_MOUSE Exportin-2 OS=Mus musculus OX=10090 GN=Cse1l PE=1 SV=1
Q3U7R1	Extended synaptotagmin-1	Esyt1	11286000	13169000	12876000	12597000	10681000	15470000	13246000	13076000	16440000	13342000	11829000	12641000	19713000	27369000	15681000	>sp|Q3U7R1|ESYT1_MOUSE Extended synaptotagmin-1 OS=Mus musculus OX=10090 GN=Esyt1 PE=1 SV=2
Q8K007	Extracellular sulfatase Sulf-1	Sulf1	25261000	17740000	24288000	27555000	25654000	18369000	26329000	23761000	18276000	52034000	27305000	757204	25132000	19291000	21341568	>sp|Q8K007|SULF1_MOUSE Extracellular sulfatase Sulf-1 OS=Mus musculus OX=10090 GN=Sulf1 PE=2 SV=1
P26040	Ezrin	Ezr	12519000	16781000	13910000	14029000	12737000	18859000	19546000	18942000	17987000	10192000	13405000	15622000	24861000	18488000	13322000	>sp|P26040|EZRI_MOUSE Ezrin OS=Mus musculus OX=10090 GN=Ezr PE=1 SV=3
Q920B9	FACT complex subunit SPT16	Supt16h	17397000	20701000	17849000	18512000	18415000	16689000	17643000	17721000	15841000	18106000	20549000	19233000	19108000	15941000	21807000	>sp|Q920B9|SP16H_MOUSE FACT complex subunit SPT16 OS=Mus musculus OX=10090 GN=Supt16h PE=1 SV=2
Q08943	FACT complex subunit SSRP1	Ssrp1	17203000	20577000	19960000	19153000	18697000	24638000	22749000	22565000	24632000	17310000	24719000	24562000	25654000	35746000	21132000	>sp|Q08943|SSRP1_MOUSE FACT complex subunit SSRP1 OS=Mus musculus OX=10090 GN=Ssrp1 PE=1 SV=2
P47753	F-actin-capping protein subunit alpha-1	Capza1	129250000	158630000	155880000	165160000	175030000	165580000	154080000	143370000	173440000	144240000	167410000	158600000	158780000	133300000	147870000	>sp|P47753|CAZA1_MOUSE F-actin-capping protein subunit alpha-1 OS=Mus musculus OX=10090 GN=Capza1 PE=1 SV=4
P47754	F-actin-capping protein subunit alpha-2	Capza2	65491000	62416000	73679000	65647000	75236000	94520000	65671000	94368000	103820000	58001000	81752000	77748000	92081000	95483000	91085000	>sp|P47754|CAZA2_MOUSE F-actin-capping protein subunit alpha-2 OS=Mus musculus OX=10090 GN=Capza2 PE=1 SV=3
P47757	F-actin-capping protein subunit beta	Capzb	103500000	123310000	121080000	116060000	119380000	117380000	116020000	120650000	116280000	113020000	112470000	121820000	134170000	103950000	117880000	>sp|P47757|CAPZB_MOUSE F-actin-capping protein subunit beta OS=Mus musculus OX=10090 GN=Capzb PE=1 SV=3
P56213	FAD-linked sulfhydryl oxidase ALR	Gfer	15458000	14865000	15979000	11798000	14836000	14556000	17459000	12533000	11510000	13306000	14686000	17785000	12937000	10678000	20156000	>sp|P56213|ALR_MOUSE FAD-linked sulfhydryl oxidase ALR OS=Mus musculus OX=10090 GN=Gfer PE=1 SV=2
Q91WJ8	Far upstream element-binding protein 1	Fubp1	60071000	63399000	67862000	57888000	65779000	61735000	61847000	71028000	63920000	63337000	69919000	63790000	64251000	58792000	75733000	>sp|Q91WJ8|FUBP1_MOUSE Far upstream element-binding protein 1 OS=Mus musculus OX=10090 GN=Fubp1 PE=1 SV=1
Q3U0V1	Far upstream element-binding protein 2	Khsrp	112930000	104460000	116240000	95909000	113060000	93674000	104350000	94314000	93496000	117540000	104980000	101670000	98945000	77216000	112010000	>sp|Q3U0V1|FUBP2_MOUSE Far upstream element-binding protein 2 OS=Mus musculus OX=10090 GN=Khsrp PE=1 SV=2
Q920E5	Farnesyl pyrophosphate synthase	Fdps	11471000	10171000	9495400	9370200	9184900	9395000	8467200	8906500	6653400	11389000	7781000	7689400	11703000	7933900	7925700	>sp|Q920E5|FPPS_MOUSE Farnesyl pyrophosphate synthase OS=Mus musculus OX=10090 GN=Fdps PE=1 SV=1
Q9WUD8	Fas apoptotic inhibitory molecule 1	Faim	5.24562e+06	5813900	3994000	3834600	2219200	5626400	5488400	6002700	7377100	6765792	4060400	7710100	8989700	12236000	3103800	>sp|Q9WUD8|FAIM1_MOUSE Fas apoptotic inhibitory molecule 1 OS=Mus musculus OX=10090 GN=Faim PE=1 SV=1
Q61160	FAS-associated death domain protein	Fadd	4277900	4739000	4244800	4334500	3758500	5516700	5549500	5538300	6524100	3226100	4168000	4531000	9288400	6648400	4923300	>sp|Q61160|FADD_MOUSE FAS-associated death domain protein OS=Mus musculus OX=10090 GN=Fadd PE=1 SV=1
P04117	Fatty acid-binding protein, adipocyte	Fabp4	157990000	174030000	215530000	185010000	225230000	254620000	181280000	179250000	236140000	186950000	175760000	192620000	177400000	169420000	227490000	>sp|P04117|FABP4_MOUSE Fatty acid-binding protein, adipocyte OS=Mus musculus OX=10090 GN=Fabp4 PE=1 SV=3
P51880	Fatty acid-binding protein, brain	Fabp7	4826400	4845000	3863000	3113600	3297200	4110500	4558500	4101700	4503700	5167000	4451600	4643300	3600200	8568600	4896600	>sp|P51880|FABP7_MOUSE Fatty acid-binding protein, brain OS=Mus musculus OX=10090 GN=Fabp7 PE=1 SV=2
Q05816	Fatty acid-binding protein, epidermal	Fabp5	1021000000	1107699968	1477500032	1270800000	1682700032	1439200000	1188400000	1218099968	1339900032	1467500032	1257699968	1326800000	1080000000	903360000	1669900032	>sp|Q05816|FABP5_MOUSE Fatty acid-binding protein 5 OS=Mus musculus OX=10090 GN=Fabp5 PE=1 SV=3
Q922J9	Fatty acyl-CoA reductase 1	Far1	3098400	2864800	2325700	3157500	3331100	1546300	2134400	2736200	1675900	2106300	2023600	1958600	4354200	3589100	2417300	>sp|Q922J9|FACR1_MOUSE Fatty acyl-CoA reductase 1 OS=Mus musculus OX=10090 GN=Far1 PE=1 SV=1
Q3UQN2	F-BAR domain only protein 2	Fcho2	5532000	5189000	6354200	5796400	5963800	8823800	5519100	8098000	8265500	4920600	6225800	6191000	9419600	9497900	6695000	>sp|Q3UQN2|FCHO2_MOUSE F-BAR domain only protein 2 OS=Mus musculus OX=10090 GN=Fcho2 PE=1 SV=1
Q8BIE6	FERM domain-containing protein 4A	Frmd4a	3800400	3322500	3402300	2872100	4408900	3854234	3415900	3137300	3291800	3716000	3414000	2687800	4037400	2577500	1.62806e+06	>sp|Q8BIE6|FRM4A_MOUSE FERM domain-containing protein 4A OS=Mus musculus OX=10090 GN=Frmd4a PE=1 SV=2
Q3UFK8	FERM domain-containing protein 8	Frmd8	3222700	4701300	3659300	4559300	4582100	3164900	4811700	3733900	3787100	5601700	4575800	3679100	3195600	2659900	4878000	>sp|Q3UFK8|FRMD8_MOUSE FERM domain-containing protein 8 OS=Mus musculus OX=10090 GN=Frmd8 PE=1 SV=2
Q8K1B8	Fermitin family homolog 3	Fermt3	44104000	65663000	68553000	67228000	88912000	97881000	76811000	75385000	106110000	80986000	66558000	70740000	116440000	133920000	91748000	>sp|Q8K1B8|URP2_MOUSE Fermitin family homolog 3 OS=Mus musculus OX=10090 GN=Fermt3 PE=1 SV=1
Q8K385	Ferric-chelate reductase 1	FRRS1	9980900	10104000	6793400	9489400	8735100	7808900	8496900	9035800	7822300	4743200	9689700	10016000	10234000	6269000	6590100	>sp|Q8K385|FRRS1_MOUSE Ferric-chelate reductase 1 OS=Mus musculus OX=10090 GN=FRRS1 PE=1 SV=1
P09528	Ferritin heavy chain;Ferritin heavy chain, N-terminally processed	Fth1	1033899968	973609984	1307200000	1223100032	1504999936	1373799936	1350200064	1404300032	1572300032	1393500032	1150899968	1160400000	1374899968	1524499968	2027699968	>sp|P09528|FRIH_MOUSE Ferritin heavy chain OS=Mus musculus OX=10090 GN=Fth1 PE=1 SV=2
P29391	Ferritin light chain 1	Ftl1	250420000	272129984	317360000	266720000	296929984	366740000	284740000	355470016	414600000	272460000	267350000	297270016	360640000	408260000	352380000	>sp|P29391|FRIL1_MOUSE Ferritin light chain 1 OS=Mus musculus OX=10090 GN=Ftl1 PE=1 SV=2
P22315	Ferrochelatase, mitochondrial	Fech	10591000	9874400	9008800	10085000	8152600	9485800	11311000	8498100	10613000	10005000	11485000	10674000	7141800	6155300	8760800	>sp|P22315|HEMH_MOUSE Ferrochelatase, mitochondrial OS=Mus musculus OX=10090 GN=Fech PE=1 SV=2
Q6P9Q4	FH1/FH2 domain-containing protein 1	Fhod1	1557300	1527700	1809300	1404500	1447700	2212700	2287200	2431200	3158600	1658900	1066400	1876600	3395100	3293000	2245100	>sp|Q6P9Q4|FHOD1_MOUSE FH1/FH2 domain-containing protein 1 OS=Mus musculus OX=10090 GN=Fhod1 PE=1 SV=3
Q8BX90	Fibronectin type-III domain-containing protein 3A	Fndc3a	1816800	1793900	1818115	1928100	1.60547e+06	1751200	1972400	1.92381e+06	1814900	2309200	1510200	2390400	3062165	3382000	1479300	>sp|Q8BX90|FND3A_MOUSE Fibronectin type-III domain-containing protein 3A OS=Mus musculus OX=10090 GN=Fndc3a PE=1 SV=3
Q8BTM8	Filamin-A	Flna	260660000	262450000	292430016	233540000	257960000	242680000	263040000	279030016	272809984	284849984	236560000	259870000	287000000	271849984	319760000	>sp|Q8BTM8|FLNA_MOUSE Filamin-A OS=Mus musculus OX=10090 GN=Flna PE=1 SV=5
Q80X90	Filamin-B	Flnb	16277000	15820000	17421000	13857000	15031000	15387000	16968000	15772000	18039000	16321000	13658000	16679000	16262000	17919000	16732000	>sp|Q80X90|FLNB_MOUSE Filamin-B OS=Mus musculus OX=10090 GN=Flnb PE=1 SV=3
Q71FD7	Filamin-binding LIM protein 1	Fblim1	9579800	10710000	9836600	8099700	12120000	8845300	13168000	12615000	8524500	10835000	9483800	10114000	12216000	8996200	15704000	>sp|Q71FD7|FBLI1_MOUSE Filamin-binding LIM protein 1 OS=Mus musculus OX=10090 GN=Fblim1 PE=1 SV=2
Q6P9Q6	FK506-binding protein 15	Fkbp15	16169000	19300000	20326000	20945000	24831000	22181000	20402000	23836000	20970000	22715000	21592000	21742000	18892000	21973000	23173000	>sp|Q6P9Q6|FKB15_MOUSE FK506-binding protein 15 OS=Mus musculus OX=10090 GN=Fkbp15 PE=1 SV=2
O35450	FK506-binding protein-like	Fkbpl	2716200	3216800	2608955	3186978	3059100	2390800	2117300	2210100	2.49189e+06	2953600	2385700	2.42982e+06	2413600	2322600	3058100	>sp|O35450|FKBPL_MOUSE FK506-binding protein-like OS=Mus musculus OX=10090 GN=Fkbpl PE=2 SV=1
P39749	Flap endonuclease 1	Fen1	63345000	51659000	51489000	51308000	47342000	47718000	53320000	57859000	47153000	48984000	58514000	51663000	54232000	44143000	48505000	>sp|P39749|FEN1_MOUSE Flap endonuclease 1 OS=Mus musculus OX=10090 GN=Fen1 PE=1 SV=1
Q923D2	Flavin reductase (NADPH)	Blvrb	454500000	379800000	470729984	368969984	436270016	434230016	389040000	469620000	457510016	431820000	395329984	406120000	428729984	417129984	458500000	>sp|Q923D2|BLVRB_MOUSE Flavin reductase (NADPH) OS=Mus musculus OX=10090 GN=Blvrb PE=1 SV=3
O08917	Flotillin-1	Flot1	2761900	1476300	2286200	2725600	2544700	3233300	1944300	2431700	2488300	2153900	1397000	2937100	4050200	4411900	2466400	>sp|O08917|FLOT1_MOUSE Flotillin-1 OS=Mus musculus OX=10090 GN=Flot1 PE=1 SV=1
Q60634	Flotillin-2	Flot2	4745800	3909800	4243600	4118300	3620800	4691800	3283600	4401200	4351400	3349600	3129900	4328800	5903100	5702600	3264800	>sp|Q60634|FLOT2_MOUSE Flotillin-2 OS=Mus musculus OX=10090 GN=Flot2 PE=1 SV=2
Q05685	Folate receptor beta	Folr2	4402400	4531500	3936400	3670700	490672	868032	5534200	3627700	2765000	4.56129e+06	3620100	4227700	2879500	2517000	2.39242e+06	>sp|Q05685|FOLR2_MOUSE Folate receptor beta OS=Mus musculus OX=10090 GN=Folr2 PE=2 SV=1
Q8QZS3	Folliculin	Flcn	1557000	1518900	967690	1184100	2053900	2431205	1579600	1568100	2271900	1574400	1098700	1833600	2356200	2775900	2.37625e+06	>sp|Q8QZS3|FLCN_MOUSE Folliculin OS=Mus musculus OX=10090 GN=Flcn PE=1 SV=1
P42128	Forkhead box protein K1	Foxk1	6199600	5928300	5106100	4884000	6677600	3.2971e+06	7115900	5449100	7441100	7263700	6842700	4931900	5518700	3656600	8749200	>sp|P42128|FOXK1_MOUSE Forkhead box protein K1 OS=Mus musculus OX=10090 GN=Foxk1 PE=1 SV=2
P58462	Forkhead box protein P1	Foxp1	6139200	4447100	6446000	5609300	6119200	6612800	4758800	4870500	6766000	4578300	3831800	5062200	4751800	7799800	5006600	>sp|P58462|FOXP1_MOUSE Forkhead box protein P1 OS=Mus musculus OX=10090 GN=Foxp1 PE=1 SV=1
A6PWD2	Forkhead-associated domain-containing protein 1	Fhad1	28745000	35669000	33541000	28909000	30843000	32460000	22591000	23767000	26992000	6498500	206279408	103160000	31147000	28523000	35673000	>sp|A6PWD2|FHAD1_MOUSE Forkhead-associated domain-containing protein 1 OS=Mus musculus OX=10090 GN=Fhad1 PE=2 SV=1
Q80TY0	Formin-binding protein 1	Fnbp1	23031000	24323000	24706000	19984000	22503000	23256000	27535000	27750000	27854000	23906000	24578000	26904000	23520000	23956000	26819000	>sp|Q80TY0|FNBP1_MOUSE Formin-binding protein 1 OS=Mus musculus OX=10090 GN=Fnbp1 PE=1 SV=2
Q8K012	Formin-binding protein 1-like	Fnbp1l	12165000	15598000	13934000	11726000	9685600	12744000	12069000	11696000	11330000	13122000	17416000	16021000	9275500	7507600	11674000	>sp|Q8K012|FBP1L_MOUSE Formin-binding protein 1-like OS=Mus musculus OX=10090 GN=Fnbp1l PE=1 SV=2
Q6ZQ03	Formin-binding protein 4	Fnbp4	3398900	3287100	2226400	3044400	3.40272e+06	2425600	2951700	2117100	2083600	2426100	3613600	2873800	2612900	1523400	2466800	>sp|Q6ZQ03|FNBP4_MOUSE Formin-binding protein 4 OS=Mus musculus OX=10090 GN=Fnbp4 PE=1 SV=2
Q9JL26	Formin-like protein 1	Fmnl1	20360000	23892000	21608000	21422000	18598000	20779000	23202000	25537000	25176000	26453000	18779000	23748000	30789000	35134000	18297000	>sp|Q9JL26|FMNL1_MOUSE Formin-like protein 1 OS=Mus musculus OX=10090 GN=Fmnl1 PE=1 SV=1
Q9R059	Four and a half LIM domains protein 3	Fhl3	38867000	37820000	54792000	35865000	48000000	47552000	41133000	47314000	46694000	56099000	39196000	36094000	36381000	28919000	58772000	>sp|Q9R059|FHL3_MOUSE Four and a half LIM domains protein 3 OS=Mus musculus OX=10090 GN=Fhl3 PE=1 SV=2
P35922	Fragile X mental retardation protein 1 homolog	Fmr1	2354500	1611500	2156500	2227000	1727800	2803900	2311800	2194800	3106400	1545200	1813200	1775900	4409300	3273900	1956400	>sp|P35922|FMR1_MOUSE Synaptic functional regulator FMR1 OS=Mus musculus OX=10090 GN=Fmr1 PE=1 SV=1
Q61584	Fragile X mental retardation syndrome-related protein 1	Fxr1	8076600	11654000	9774100	9875300	7091500	11732000	8925700	10501000	11846000	6320100	9705500	7843800	11351000	10765000	8297700	>sp|Q61584|FXR1_MOUSE Fragile X mental retardation syndrome-related protein 1 OS=Mus musculus OX=10090 GN=Fxr1 PE=1 SV=2
Q9WVR4	Fragile X mental retardation syndrome-related protein 2	Fxr2	7459600	8703100	7086600	6450800	6670900	6323300	6153800	6639000	6512600	7786400	6064400	6657300	4247900	4631100	4932000	>sp|Q9WVR4|FXR2_MOUSE Fragile X mental retardation syndrome-related protein 2 OS=Mus musculus OX=10090 GN=Fxr2 PE=1 SV=1
P26323	Friend leukemia integration 1 transcription factor	Fli1	7555000	7346700	10199000	9282900	9740900	9128500	10053000	7502500	7368100	8633100	8121000	8643000	8893900	7047700	11453000	>sp|P26323|FLI1_MOUSE Friend leukemia integration 1 transcription factor OS=Mus musculus OX=10090 GN=Fli1 PE=1 SV=1
Q8BZA9	Fructose-2,6-bisphosphatase TIGAR	Tigar	6286000	5023800	4018000	5163300	4682400	4508500	5670100	4740600	5117100	4162400	6033900	4229600	6269600	7539700	4427200	>sp|Q8BZA9|TIGAR_MOUSE Fructose-2,6-bisphosphatase TIGAR OS=Mus musculus OX=10090 GN=Tigar PE=1 SV=1
P05064	Fructose-bisphosphate aldolase A	Aldoa	2757100032	2152199936	3036399872	2556999936	3144199936	2660300032	2554400000	2999699968	3167000064	3276999936	2332000000	2359600128	2642200064	2459500032	3592100096	>sp|P05064|ALDOA_MOUSE Fructose-bisphosphate aldolase A OS=Mus musculus OX=10090 GN=Aldoa PE=1 SV=2
P05063	Fructose-bisphosphate aldolase C	Aldoc	59923000	58224000	58517000	61991000	64691000	58321000	58880000	55740000	63342000	67548000	57392000	56948000	63032000	92549000	65718000	>sp|P05063|ALDOC_MOUSE Fructose-bisphosphate aldolase C OS=Mus musculus OX=10090 GN=Aldoc PE=1 SV=4
P97807	Fumarate hydratase, mitochondrial	Fh	63256000	64398000	65242000	67993000	68928000	77450000	61681000	66774000	77482000	59081000	60407000	65725000	82569000	82449000	57938000	>sp|P97807|FUMH_MOUSE Fumarate hydratase, mitochondrial OS=Mus musculus OX=10090 GN=Fh PE=1 SV=3
Q3TC72	Fumarylacetoacetate hydrolase domain-containing protein 2A	Fahd2	2700600	2815900	2615800	2293600	2800200	2.69727e+06	3044700	1908500	2.70819e+06	1892741	1553600	1958800	2363900	1449300	2721700	>sp|Q3TC72|FAHD2_MOUSE Fumarylacetoacetate hydrolase domain-containing protein 2A OS=Mus musculus OX=10090 GN=Fahd2 PE=1 SV=1
Q9D6K8	FUN14 domain-containing protein 2	Fundc2	6.39186e+06	10258000	6227600	9929100	5001300	7222900	7809600	4894900	3553200	7221700	8453400	9798251	7033500	5417700	6132800	>sp|Q9D6K8|FUND2_MOUSE FUN14 domain-containing protein 2 OS=Mus musculus OX=10090 GN=Fundc2 PE=1 SV=1
O35601	FYN-binding protein	Fyb1	129620000	126140000	145570000	125630000	152850000	136710000	128050000	131910000	136980000	157010000	133640000	126090000	139230000	109620000	177760000	>sp|O35601|FYB1_MOUSE FYN-binding protein 1 OS=Mus musculus OX=10090 GN=Fyb1 PE=1 SV=2
O88842	FYVE, RhoGEF and PH domain-containing protein 3	Fgd3	27294000	28346000	33619000	34631000	36766000	32601000	35659000	32215000	32392000	33797000	30518000	30934000	41834000	27518000	37592000	>sp|O88842|FGD3_MOUSE FYVE, RhoGEF and PH domain-containing protein 3 OS=Mus musculus OX=10090 GN=Fgd3 PE=1 SV=1
Q9JMB0	G kinase-anchoring protein 1	Gkap1	2462800	1829400	2855400	2308000	2573800	3557600	2097700	2380400	3147600	1972700	1778300	2688400	4455200	3533600	2302400	>sp|Q9JMB0|GKAP1_MOUSE G kinase-anchoring protein 1 OS=Mus musculus OX=10090 GN=Gkap1 PE=1 SV=1
Q56A08	G patch domain and KOW motifs-containing protein	Gpkow	3926000	3582200	4541200	3148500	2902600	4693600	4347400	3468200	4415000	3376200	3361700	4342700	3959200	4932200	3279400	>sp|Q56A08|GPKOW_MOUSE G-patch domain and KOW motifs-containing protein OS=Mus musculus OX=10090 GN=Gpkow PE=1 SV=2
Q3UFS4	G patch domain-containing protein 11	Gpatch11	2.07928e+06	3108500	4797600	2441500	2980400	3930800	3684000	3253000	4217000	3192200	4069200	4469600	3599900	3371700	3866300	>sp|Q3UFS4|GPT11_MOUSE G patch domain-containing protein 11 OS=Mus musculus OX=10090 GN=Gpatch11 PE=1 SV=2
A2A6A1	G patch domain-containing protein 8	Gpatch8	800290	931210	1009100	915740	1143800	1014300	1109000	935880	837400	1.48789e+06	1231000	687280	1027500	2212400	879590	>sp|A2A6A1|GPTC8_MOUSE G patch domain-containing protein 8 OS=Mus musculus OX=10090 GN=Gpatch8 PE=1 SV=1
Q8VEB1	G protein-coupled receptor kinase 5	Grk5	6416800	6049300	10065000	7364100	6127100	8567100	7752300	8890300	10113000	9599700	7543133	6269100	10299000	12221000	6730000	>sp|Q8VEB1|GRK5_MOUSE G protein-coupled receptor kinase 5 OS=Mus musculus OX=10090 GN=Grk5 PE=1 SV=2
P25322	G1/S-specific cyclin-D1	Ccnd1	3170300	3866600	4439600	4410000	6511100	3509900	5513900	4658900	4393000	5678100	4364200	4775700	4359700	2648100	5390100	>sp|P25322|CCND1_MOUSE G1/S-specific cyclin-D1 OS=Mus musculus OX=10090 GN=Ccnd1 PE=1 SV=1
Q8R080	G2 and S phase-expressed protein 1	Gtse1	2878900	2776900	2884300	2412100	2883300	4621800	3434500	3242100	4314900	3130500	2487100	3679200	5308700	6669900	3458400	>sp|Q8R080|GTSE1_MOUSE G2 and S phase-expressed protein 1 OS=Mus musculus OX=10090 GN=Gtse1 PE=1 SV=2
P24860	G2/mitotic-specific cyclin-B1	Ccnb1	1219300	1915700	1496600	1.42797e+06	1487600	1626800	1216300	1261300	1.22921e+06	1003500	1.4299e+06	1392300	1514400	3398700	2.1791e+06	>sp|P24860|CCNB1_MOUSE G2/mitotic-specific cyclin-B1 OS=Mus musculus OX=10090 GN=Ccnb1 PE=1 SV=3
Q00422	GA-binding protein alpha chain	Gabpa	3334100	2682800	2046000	2608200	2614000	3008500	3178000	2786200	1524900	2023100	3112900	2684600	2961100	3687000	2194800	>sp|Q00422|GABPA_MOUSE GA-binding protein alpha chain OS=Mus musculus OX=10090 GN=Gabpa PE=1 SV=2
Q9R0N0	Galactokinase	Galk1	4483500	3517300	4094500	4178800	3113400	5542800	4421300	4398800	5308600	4008200	3283400	3641800	4520900	4413100	3671500	>sp|Q9R0N0|GALK1_MOUSE Galactokinase OS=Mus musculus OX=10090 GN=Galk1 PE=1 SV=2
P16045	Galectin-1	Lgals1	764470016	717550016	817030016	691880000	788369984	873980032	676409984	736310016	1046000000	762209984	661129984	690649984	725889984	562409984	808419968	>sp|P16045|LEG1_MOUSE Galectin-1 OS=Mus musculus OX=10090 GN=Lgals1 PE=1 SV=3
P16110	Galectin-3	Lgals3	1490800000	1514099968	1864300032	1542199936	1725299968	1645100032	1352000000	1444099968	1690499968	1924800000	1399200000	1376499968	1284000000	1152300032	2123500032	>sp|P16110|LEG3_MOUSE Galectin-3 OS=Mus musculus OX=10090 GN=Lgals3 PE=1 SV=3
Q07797	Galectin-3-binding protein	Lgals3bp	169770000	180890000	223150000	182890000	193280000	274560000	187810000	228360000	277720000	167800000	189780000	177130000	227470000	227230000	192970000	>sp|Q07797|LG3BP_MOUSE Galectin-3-binding protein OS=Mus musculus OX=10090 GN=Lgals3bp PE=1 SV=1
Q9DCD6	Gamma-aminobutyric acid receptor-associated protein	Gabarap	5542000	3846900	4171600	3606100	5520000	6091900	5947100	3865700	2768400	2884400	5748300	5419700	3834700	5403200	7842200	>sp|Q9DCD6|GBRAP_MOUSE Gamma-aminobutyric acid receptor-associated protein OS=Mus musculus OX=10090 GN=Gabarap PE=1 SV=2
Q9Z0L8	Gamma-glutamyl hydrolase	Ggh	13062000	15972000	16810000	14583000	13128000	16972000	17727000	17596000	16499000	13959000	15597000	16541000	14649000	16983000	17882000	>sp|Q9Z0L8|GGH_MOUSE Gamma-glutamyl hydrolase OS=Mus musculus OX=10090 GN=Ggh PE=1 SV=2
Q9ESY9	Gamma-interferon-inducible lysosomal thiol reductase	Ifi30	3833700	5734500	7056100	5562500	5814400	8050000	6788300	10728000	9745600	4338400	7345100	8585300	8329600	20993000	11072000	>sp|Q9ESY9|GILT_MOUSE Gamma-interferon-inducible lysosomal thiol reductase OS=Mus musculus OX=10090 GN=Ifi30 PE=1 SV=3
Q9CWZ7	Gamma-soluble NSF attachment protein	Napg	32498000	33381000	37574000	29173000	38274000	34354000	30272000	32509000	31043000	43304000	31867000	31991000	28190000	22677000	40360000	>sp|Q9CWZ7|SNAG_MOUSE Gamma-soluble NSF attachment protein OS=Mus musculus OX=10090 GN=Napg PE=1 SV=1
Q921G8	Gamma-tubulin complex component 2	Tubgcp2	1.16186e+06	837420	458630	966599	937550	963080	668140	640650	542990	473310	514060	775860	1176800	1203500	768870	>sp|Q921G8|GCP2_MOUSE Gamma-tubulin complex component 2 OS=Mus musculus OX=10090 GN=Tubgcp2 PE=1 SV=2
Q60648	Ganglioside GM2 activator	Gm2a	36070000	32565000	54399000	36009000	37499000	65692000	45737000	72750000	86994000	39762000	37159000	42214000	99614000	79904000	51064000	>sp|Q60648|SAP3_MOUSE Ganglioside GM2 activator OS=Mus musculus OX=10090 GN=Gm2a PE=1 SV=2
Q9D8T2	Gasdermin-D	Gsdmd	9983500	12116000	14369000	13425000	17077000	10753000	10291000	13007000	12402000	12152000	8905600	12451000	12068000	9017600	14424000	>sp|Q9D8T2|GSDMD_MOUSE Gasdermin-D OS=Mus musculus OX=10090 GN=Gsdmd PE=1 SV=1
Q91ZW2	GDP-fucose protein O-fucosyltransferase 1	Pofut1	5514800	7220300	5668500	6874700	10093000	6994800	5392700	5369200	4440000	8391700	8138691	8019400	6105500	4455600	5012100	>sp|Q91ZW2|OFUT1_MOUSE GDP-fucose protein O-fucosyltransferase 1 OS=Mus musculus OX=10090 GN=Pofut1 PE=1 SV=1
P23591	GDP-L-fucose synthase	Gfus	29751000	36409000	34872000	39782000	34728000	36944000	33274000	30202000	33787000	30370000	31918000	41498000	48158000	42141000	30857000	>sp|P23591|FCL_MOUSE GDP-L-fucose synthase OS=Mus musculus OX=10090 GN=Gfus PE=1 SV=3
Q8K0C9	GDP-mannose 4,6 dehydratase	Gmds	9213500	4600800	4049000	3612000	3756900	6234000	4108000	7802500	4356000	3398000	4528000	3167400	3024700	6018300	3377400	>sp|Q8K0C9|GMDS_MOUSE GDP-mannose 4,6 dehydratase OS=Mus musculus OX=10090 GN=Gmds PE=1 SV=1
P13020	Gelsolin	Gsn	150930000	153590000	175530000	152020000	156560000	169690000	157180000	187980000	201850000	172870000	160630000	157390000	162860000	139450000	180970000	>sp|P13020|GELS_MOUSE Gelsolin OS=Mus musculus OX=10090 GN=Gsn PE=1 SV=3
Q9CQQ4	Gem-associated protein 2	Gemin2	434660	571380	428750	564410	351610	266609	358550	561260	580180	483840	438061	450520	61481.5	105316	440610	>sp|Q9CQQ4|GEMI2_MOUSE Gem-associated protein 2 OS=Mus musculus OX=10090 GN=Gemin2 PE=2 SV=1
Q6PGG2	GEM-interacting protein	Gmip	25191000	22534000	24937000	24226000	25685000	24479000	21270000	21385000	22013000	20279000	20551000	25293000	26263000	20470000	27852000	>sp|Q6PGG2|GMIP_MOUSE GEM-interacting protein OS=Mus musculus OX=10090 GN=Gmip PE=1 SV=1
Q8R2T8	General transcription factor 3C polypeptide 5	Gtf3c5	6263600	6299400	4093300	3937900	7580800	3939600	5354300	5366200	2664800	3940300	6034600	3065000	4030500	3558500	3470800	>sp|Q8R2T8|TF3C5_MOUSE General transcription factor 3C polypeptide 5 OS=Mus musculus OX=10090 GN=Gtf3c5 PE=2 SV=2
Q9D902	General transcription factor IIE subunit 2	Gtf2e2	5126100	3284900	3460000	4280200	3908900	5844000	4252500	4994900	4771100	3082800	3472600	3085100	4983200	5425300	5468300	>sp|Q9D902|T2EB_MOUSE General transcription factor IIE subunit 2 OS=Mus musculus OX=10090 GN=Gtf2e2 PE=1 SV=2
Q3THK3	General transcription factor IIF subunit 1	Gtf2f1	29625000	29602000	38297000	26372000	34529000	38795000	29057000	34868000	43561000	31519000	28724000	27686000	30754000	31020000	35234000	>sp|Q3THK3|T2FA_MOUSE General transcription factor IIF subunit 1 OS=Mus musculus OX=10090 GN=Gtf2f1 PE=1 SV=2
Q8R0A0	General transcription factor IIF subunit 2	Gtf2f2	21287000	21509000	21989000	17812000	17509000	18912000	20107000	17597000	19262000	22921000	19899000	19491000	18960000	13520000	19675000	>sp|Q8R0A0|T2FB_MOUSE General transcription factor IIF subunit 2 OS=Mus musculus OX=10090 GN=Gtf2f2 PE=1 SV=1
Q9ESZ8	General transcription factor II-I	Gtf2i	12212000	14863000	10436000	13632000	13622000	9699500	11551000	8745700	10657000	11472000	14364000	16203000	10756000	16013000	9344200	>sp|Q9ESZ8|GTF2I_MOUSE General transcription factor II-I OS=Mus musculus OX=10090 GN=Gtf2i PE=1 SV=3
Q9Z1Z0	General vesicular transport factor p115	Uso1	19135000	22986000	19314000	16862000	20784000	16904000	19107000	15011000	14726000	21088000	14971000	17834000	18227000	17273000	18192000	>sp|Q9Z1Z0|USO1_MOUSE General vesicular transport factor p115 OS=Mus musculus OX=10090 GN=Uso1 PE=1 SV=2
Q8BUV3	Gephyrin;Molybdopterin adenylyltransferase;Molybdopterin molybdenumtransferase	Gphn	15466000	13952000	17744000	15652000	15425000	15714000	14227000	14619000	16352000	15805000	13339000	12184000	14383000	10535000	12714000	>sp|Q8BUV3|GEPH_MOUSE Gephyrin OS=Mus musculus OX=10090 GN=Gphn PE=1 SV=2
Q9JHK4	Geranylgeranyl transferase type-2 subunit alpha	Rabggta	1.42663e+06	1344000	1803100	1276600	1444500	1724300	1609100	2050700	1737800	1725500	1.31981e+06	1440100	2088200	1776600	1377900	>sp|Q9JHK4|PGTA_MOUSE Geranylgeranyl transferase type-2 subunit alpha OS=Mus musculus OX=10090 GN=Rabggta PE=1 SV=1
Q9CQI3	Glia maturation factor beta	Gmfb	28546000	31051000	38733000	31004000	37269000	46877000	38321000	48810000	48993000	39533000	32863000	37765000	52856000	51862000	49098000	>sp|Q9CQI3|GMFB_MOUSE Glia maturation factor beta OS=Mus musculus OX=10090 GN=Gmfb PE=1 SV=3
Q9ERL7	Glia maturation factor gamma	Gmfg	49507000	55174000	54083000	46553000	59509000	54629000	43055000	53660000	57836000	54036000	55332000	58621000	55807000	45996000	61963000	>sp|Q9ERL7|GMFG_MOUSE Glia maturation factor gamma OS=Mus musculus OX=10090 GN=Gmfg PE=1 SV=1
Q8BZM1	Glomulin	Glmn	2225800	1859400	1789400	1878900	2428100	2279100	2222400	1749600	2224800	2522100	1443000	2184700	2968700	3052500	2309000	>sp|Q8BZM1|GLMN_MOUSE Glomulin OS=Mus musculus OX=10090 GN=Glmn PE=1 SV=1
P06537	Glucocorticoid receptor	Nr3c1	10528000	9238100	7679500	9466600	9503800	5557500	9206700	5516700	5953800	8305900	7727800	8793100	6007900	4201300	5631300	>sp|P06537|GCR_MOUSE Glucocorticoid receptor OS=Mus musculus OX=10090 GN=Nr3c1 PE=1 SV=2
Q9JK38	Glucosamine 6-phosphate N-acetyltransferase	Gnpnat1	2453200	2450200	1907800	3386800	2605300	3156100	2851500	2348600	2926200	1334900	3312500	3565900	3399900	5232300	1757300	>sp|Q9JK38|GNA1_MOUSE Glucosamine 6-phosphate N-acetyltransferase OS=Mus musculus OX=10090 GN=Gnpnat1 PE=1 SV=1
O88958	Glucosamine-6-phosphate isomerase 1	Gnpda1	3733300	3263900	4176900	2977200	3634100	4780500	4705500	3137000	5793900	4908500	3388900	4176000	4866000	5657900	3199700	>sp|O88958|GNPI1_MOUSE Glucosamine-6-phosphate isomerase 1 OS=Mus musculus OX=10090 GN=Gnpda1 PE=1 SV=3
Q00612	Glucose-6-phosphate 1-dehydrogenase X	G6pdx	74791000	95185000	77173000	84148000	77352000	66856000	81358000	69897000	63097000	75820000	84476000	97460000	77761000	64331000	77666000	>sp|Q00612|G6PD1_MOUSE Glucose-6-phosphate 1-dehydrogenase X OS=Mus musculus OX=10090 GN=G6pdx PE=1 SV=3
P06745	Glucose-6-phosphate isomerase	Gpi	418990016	462089984	469689984	503950016	465550016	545260032	487689984	486969984	559200000	437260000	451160000	544019968	658470016	602889984	524920000	>sp|P06745|G6PI_MOUSE Glucose-6-phosphate isomerase OS=Mus musculus OX=10090 GN=Gpi PE=1 SV=4
Q9D7M1	Glucose-induced degradation protein 8 homolog	Gid8	2821000	6422200	6979900	4361500	5721500	5879600	5976300	9176700	6253200	1656800	4549100	6360100	5957500	6350900	5552600	>sp|Q9D7M1|GID8_MOUSE Glucose-induced degradation protein 8 homolog OS=Mus musculus OX=10090 GN=Gid8 PE=1 SV=1
O08795	Glucosidase 2 subunit beta	Prkcsh	60408000	62009000	61722000	59787000	58388000	52770000	54590000	47167000	53216000	63279000	56662000	64731000	49398000	45571000	62785000	>sp|O08795|GLU2B_MOUSE Glucosidase 2 subunit beta OS=Mus musculus OX=10090 GN=Prkcsh PE=1 SV=1
P17439	Glucosylceramidase	Gba	2416200	3300600	3903000	3106900	2480700	4899300	4596900	5202300	5994000	1983100	2102200	3455300	7652200	8945900	3681500	>sp|P17439|GLCM_MOUSE Lysosomal acid glucosylceramidase OS=Mus musculus OX=10090 GN=Gba PE=1 SV=1
P26443	Glutamate dehydrogenase 1, mitochondrial	Glud1	226850000	231380000	239420000	235020000	261870000	236200000	229120000	245550000	234810000	230750000	223830000	216690000	232050000	194250000	225950000	>sp|P26443|DHE3_MOUSE Glutamate dehydrogenase 1, mitochondrial OS=Mus musculus OX=10090 GN=Glud1 PE=1 SV=1
P97494	Glutamate--cysteine ligase catalytic subunit	Gclc	15322000	9877400	9684000	9303800	8262300	5673600	10176000	9629400	13342000	13582000	8719100	11191000	9229500	6012500	13838000	>sp|P97494|GSH1_MOUSE Glutamate--cysteine ligase catalytic subunit OS=Mus musculus OX=10090 GN=Gclc PE=1 SV=4
O09172	Glutamate--cysteine ligase regulatory subunit	Gclm	105750000	88463000	96795000	79130000	63994000	66937000	106320000	105220000	106830000	98658000	125980000	120140000	123430000	111120000	107500000	>sp|O09172|GSH0_MOUSE Glutamate--cysteine ligase regulatory subunit OS=Mus musculus OX=10090 GN=Gclm PE=1 SV=1
Q810D6	Glutamate-rich WD repeat-containing protein 1	Grwd1	7835900	7018000	6750600	7857800	6325100	10525000	8987700	10007000	10364000	6020900	8684500	9656700	19347000	14340000	7441300	>sp|Q810D6|GRWD1_MOUSE Glutamate-rich WD repeat-containing protein 1 OS=Mus musculus OX=10090 GN=Grwd1 PE=1 SV=2
D3Z7P3	Glutaminase kidney isoform, mitochondrial	Gls	25954000	26794000	26754000	27105000	24710000	27794000	29544000	30537000	32555000	20934000	31425000	32815000	28532000	37502000	29731000	>sp|D3Z7P3|GLSK_MOUSE Glutaminase kidney isoform, mitochondrial OS=Mus musculus OX=10090 GN=Gls PE=1 SV=1
P15105	Glutamine synthetase	Glul	5450500	4460400	7681800	4536900	10247000	4356100	5346600	5231800	5244074	4687700	2715700	4475500	708628	1.1438e+06	5272300	>sp|P15105|GLNA_MOUSE Glutamine synthetase OS=Mus musculus OX=10090 GN=Glul PE=1 SV=6
P47856	Glutamine--fructose-6-phosphate aminotransferase [isomerizing] 1	Gfpt1	4867100	3571100	3408000	3205100	2357700	2285300	3183500	2841900	2445100	3085800	3854400	2333800	1836600	2470500	2962600	>sp|P47856|GFPT1_MOUSE Glutamine--fructose-6-phosphate aminotransferase [isomerizing] 1 OS=Mus musculus OX=10090 GN=Gfpt1 PE=1 SV=3
Q3UA37	Glutamine-rich protein 1	Qrich1	3402400	6171000	3165600	4941000	4778700	4126600	4628800	3966600	3136200	4806700	6426500	5030300	4197400	2122200	3824300	>sp|Q3UA37|QRIC1_MOUSE Transcriptional regulator QRICH1 OS=Mus musculus OX=10090 GN=Qrich1 PE=1 SV=1
Q8CBY0	Glutamyl-tRNA(Gln) amidotransferase subunit C, mitochondrial	Gatc	4068900	3174700	3434700	3523300	3938800	2982500	3740700	3.38653e+06	3457100	4429500	4009200	3136000	5881700	2925000	3398300	>sp|Q8CBY0|GATC_MOUSE Glutamyl-tRNA(Gln) amidotransferase subunit C, mitochondrial OS=Mus musculus OX=10090 GN=Gatc PE=1 SV=1
Q9QUH0	Glutaredoxin-1	Glrx	342889984	258820000	394600000	282409984	289220000	346700000	263210000	352070016	355089984	343180000	289190016	230720000	302160000	308169984	326209984	>sp|Q9QUH0|GLRX1_MOUSE Glutaredoxin-1 OS=Mus musculus OX=10090 GN=Glrx PE=1 SV=3
Q923X4	Glutaredoxin-2, mitochondrial	Glrx2	2112200	2365400	3180600	1646600	1.94753e+06	2013400	1562600	1674900	2742300	1789600	2433900	1.87438e+06	1815800	1477100	1.8123e+06	>sp|Q923X4|GLRX2_MOUSE Glutaredoxin-2, mitochondrial OS=Mus musculus OX=10090 GN=Glrx2 PE=1 SV=1
Q9CQM9	Glutaredoxin-3	Glrx3	95820000	104450000	106460000	91959000	112520000	112600000	111190000	113970000	137150000	93135000	109710000	103580000	167660000	146320000	102180000	>sp|Q9CQM9|GLRX3_MOUSE Glutaredoxin-3 OS=Mus musculus OX=10090 GN=Glrx3 PE=1 SV=1
Q80Y14	Glutaredoxin-related protein 5, mitochondrial	Glrx5	10086000	9643900	12081000	12318000	10528000	15289000	10863000	12299000	15613000	8914500	9996400	11664000	11652000	18799000	11381000	>sp|Q80Y14|GLRX5_MOUSE Glutaredoxin-related protein 5, mitochondrial OS=Mus musculus OX=10090 GN=Glrx5 PE=1 SV=2
P11352	Glutathione peroxidase 1	Gpx1	10167000	8561800	9545100	8438200	6768800	10380000	11724000	12053000	12133000	9947600	11795000	9018900	10216000	10412000	9474900	>sp|P11352|GPX1_MOUSE Glutathione peroxidase 1 OS=Mus musculus OX=10090 GN=Gpx1 PE=1 SV=2
P47791	Glutathione reductase, mitochondrial	Gsr	38788000	35601000	35375000	37752000	36643000	30807000	32436000	33840000	37130000	40925000	42822000	41702000	33307000	27246000	30306000	>sp|P47791|GSHR_MOUSE Glutathione reductase, mitochondrial OS=Mus musculus OX=10090 GN=Gsr PE=1 SV=3
P10649	Glutathione S-transferase Mu 1	Gstm1	26828000	39347000	30765000	37225000	31340000	36988000	34453000	31755000	36903000	24035000	38602000	44193000	40310000	48186000	34522000	>sp|P10649|GSTM1_MOUSE Glutathione S-transferase Mu 1 OS=Mus musculus OX=10090 GN=Gstm1 PE=1 SV=2
O09131	Glutathione S-transferase omega-1	Gsto1	83175000	86317000	79989000	79079000	82787000	84159000	88518000	82749000	88584000	83159000	90774000	82712000	79592000	75745000	86345000	>sp|O09131|GSTO1_MOUSE Glutathione S-transferase omega-1 OS=Mus musculus OX=10090 GN=Gsto1 PE=1 SV=2
P19157	Glutathione S-transferase P 1	Gstp1	6787400	9250000	7153000	9497500	10898000	5783600	9573200	6977900	9780500	9415245	8919900	7529300	6392000	5399600	8354500	>sp|P19157|GSTP1_MOUSE Glutathione S-transferase P 1 OS=Mus musculus OX=10090 GN=Gstp1 PE=1 SV=2
P51855	Glutathione synthetase	Gss	4056700	3814800	4344100	3370400	3077700	5013000	3412500	3495900	5383100	2584100	3502800	3919600	5391500	5268154	5178200	>sp|P51855|GSHB_MOUSE Glutathione synthetase OS=Mus musculus OX=10090 GN=Gss PE=1 SV=1
P16858	Glyceraldehyde-3-phosphate dehydrogenase	Gapdh	1987299968	1823200000	2239500032	2031799936	2225700096	2575800064	2025799936	2127900032	2719399936	1783699968	1925699968	1830000000	2335600128	2257900032	2157199872	>sp|P16858|G3P_MOUSE Glyceraldehyde-3-phosphate dehydrogenase OS=Mus musculus OX=10090 GN=Gapdh PE=1 SV=2
S4R1W1	Glyceraldehyde-3-phosphate dehydrogenase	Gm3839	11579000	7305800	9187100	8634800	12168000	8930300	7895200	6053200	11264000	10108000	6129100	6858200	9329500	9754800	11914000	>tr|S4R1W1|S4R1W1_MOUSE Glyceraldehyde-3-phosphate dehydrogenase OS=Mus musculus OX=10090 GN=Gm3839 PE=1 SV=1
Q64516	Glycerol kinase	Gk	12503000	13202000	9813900	9675700	8431900	13645000	10005000	7745800	12787000	10092000	9445131	7897400	7917400	19365000	13465000	>sp|Q64516|GLPK_MOUSE Glycerol kinase OS=Mus musculus OX=10090 GN=Gk PE=1 SV=2
Q64521	Glycerol-3-phosphate dehydrogenase, mitochondrial	Gpd2	13102000	15593000	14818000	14437000	16198000	17181000	15495000	12856000	14488000	13638000	16488000	16995000	17611000	22911000	14123000	>sp|Q64521|GPDM_MOUSE Glycerol-3-phosphate dehydrogenase, mitochondrial OS=Mus musculus OX=10090 GN=Gpd2 PE=1 SV=2
Q9D964	Glycine amidinotransferase, mitochondrial	Gatm	8552600	10223000	7497700	8936100	10626000	7852700	11438000	9909100	8828400	7750900	7209900	10834000	16326000	19385000	9667700	>sp|Q9D964|GATM_MOUSE Glycine amidinotransferase, mitochondrial OS=Mus musculus OX=10090 GN=Gatm PE=1 SV=1
Q91WK5	Glycine cleavage system H protein, mitochondrial	Gcsh	4980900	13440000	17786000	12585000	10496000	21316000	13792000	29965000	21813000	16805000	13899000	19961000	24081000	22881000	24325000	>sp|Q91WK5|GCSH_MOUSE Glycine cleavage system H protein, mitochondrial OS=Mus musculus OX=10090 GN=Gcsh PE=1 SV=2
Q9CZD3	Glycine--tRNA ligase	Gars1	20495000	19658000	16672000	20616000	19480000	24399000	19867000	18689000	24058000	14623000	20124000	24798000	29241000	29761000	19110000	>sp|Q9CZD3|GARS_MOUSE Glycine--tRNA ligase OS=Mus musculus OX=10090 GN=Gars1 PE=1 SV=1
Q9Z1E4	Glycogen [starch] synthase, muscle	Gys1	3836600	3.24775e+06	9989100	6123200	12132000	7377000	7207800	8345600	8939300	8879700	8444268	6081700	6923900	7598500	10733000	>sp|Q9Z1E4|GYS1_MOUSE Glycogen [starch] synthase, muscle OS=Mus musculus OX=10090 GN=Gys1 PE=1 SV=2
Q8CI94	Glycogen phosphorylase, brain form	Pygb	5537500	6660000	3421600	6081300	5417800	5097239	5245400	4699000	6480500	5208100	5298800	6724500	6734800	4652500	7005800	>sp|Q8CI94|PYGB_MOUSE Glycogen phosphorylase, brain form OS=Mus musculus OX=10090 GN=Pygb PE=1 SV=3
Q2NL51	Glycogen synthase kinase-3 alpha	Gsk3a	2370700	2739700	2956400	2910400	1897500	3419500	2640600	3171000	3259400	2048400	1810400	4387500	3522000	2516900	1580200	>sp|Q2NL51|GSK3A_MOUSE Glycogen synthase kinase-3 alpha OS=Mus musculus OX=10090 GN=Gsk3a PE=1 SV=2
Q9R062	Glycogenin-1	Gyg1	24897000	22947000	20763000	25792000	25407000	26681000	23618000	20143000	26115000	13329000	16942000	26038000	23459000	21026000	25753000	>sp|Q9R062|GLYG_MOUSE Glycogenin-1 OS=Mus musculus OX=10090 GN=Gyg1 PE=1 SV=3
Q9JL62	Glycolipid transfer protein	Gltp	18481000	18936000	18928000	19490000	25002000	25567000	21135000	19454000	26432000	20130000	20081000	19064000	25043000	23301000	23294000	>sp|Q9JL62|GLTP_MOUSE Glycolipid transfer protein OS=Mus musculus OX=10090 GN=Gltp PE=1 SV=3
Q64191	Glycosylasparaginase alpha chain;Glycosylasparaginase beta chain;N(4)-(beta-N-acetylglucosaminyl)-L-asparaginase	Aga	26958000	32824000	31655000	24890000	24276000	26482000	30786000	29914000	29278000	32207000	32598000	29716000	23471000	23298000	31653000	>sp|Q64191|ASPG_MOUSE N(4)-(beta-N-acetylglucosaminyl)-L-asparaginase OS=Mus musculus OX=10090 GN=Aga PE=1 SV=1
O70310	Glycylpeptide N-tetradecanoyltransferase 1	Nmt1	32298000	43546000	42251000	35539000	33360000	46939000	40590000	42435000	47270000	28714000	36013000	40797000	51854000	39296000	37291000	>sp|O70310|NMT1_MOUSE Glycylpeptide N-tetradecanoyltransferase 1 OS=Mus musculus OX=10090 GN=Nmt1 PE=1 SV=1
Q9CPV4	Glyoxalase domain-containing protein 4	Glod4	39556000	43816000	39516000	43578000	37770000	46614000	46366000	45126000	43261000	39913000	44997000	45486000	36648000	35836000	36555000	>sp|Q9CPV4|GLOD4_MOUSE Glyoxalase domain-containing protein 4 OS=Mus musculus OX=10090 GN=Glod4 PE=1 SV=1
Q91Z53	Glyoxylate reductase/hydroxypyruvate reductase	Grhpr	16070000	15945000	15375000	13953000	14062000	12804000	13225000	12350000	16154000	12699787	12670000	12390000	10956000	10765000	13971000	>sp|Q91Z53|GRHPR_MOUSE Glyoxylate reductase/hydroxypyruvate reductase OS=Mus musculus OX=10090 GN=Grhpr PE=1 SV=1
Q99L27	GMP reductase 2	Gmpr2	13755000	17674000	15895000	17079000	18356000	14835000	15622000	12866000	17285000	10231000	19992000	14967000	16445000	13967000	11514000	>sp|Q99L27|GMPR2_MOUSE GMP reductase 2 OS=Mus musculus OX=10090 GN=Gmpr2 PE=1 SV=2
Q3THK7	GMP synthase [glutamine-hydrolyzing]	Gmps	16407000	18605000	17074000	16759000	15466000	19957000	17859000	21486000	19548000	10984000	14930000	16801000	23907000	24236000	16513000	>sp|Q3THK7|GUAA_MOUSE GMP synthase [glutamine-hydrolyzing] OS=Mus musculus OX=10090 GN=Gmps PE=1 SV=2
Q61543	Golgi apparatus protein 1	Glg1	36216000	36441000	34223000	32982000	35640000	29811000	31897000	31973000	27761000	39177000	34835000	34369000	34446000	40326000	30412000	>sp|Q61543|GSLG1_MOUSE Golgi apparatus protein 1 OS=Mus musculus OX=10090 GN=Glg1 PE=1 SV=1
Q8BMP6	Golgi resident protein GCP60	Acbd3	4084400	5173400	4631000	4689200	4138500	3904400	3895300	5185500	4682600	4.7774e+06	6330900	4237300	4933100	5018700	5060600	>sp|Q8BMP6|GCP60_MOUSE Golgi resident protein GCP60 OS=Mus musculus OX=10090 GN=Acbd3 PE=1 SV=3
Q8BH60	Golgi-associated PDZ and coiled-coil motif-containing protein	Gopc	4239600	4208500	3645100	3198500	3696200	3595100	3684000	3227500	2831600	4584900	3372600	3463800	3665800	2340500	3996800	>sp|Q8BH60|GOPC_MOUSE Golgi-associated PDZ and coiled-coil motif-containing protein OS=Mus musculus OX=10090 GN=Gopc PE=1 SV=1
Q9CYL5	Golgi-associated plant pathogenesis-related protein 1	Glipr2	14156000	10986000	10579000	11123000	10479000	12037000	9235300	8271400	11645000	13608000	9736000	8488300	6957700	10006000	11282000	>sp|Q9CYL5|GAPR1_MOUSE Golgi-associated plant pathogenesis-related protein 1 OS=Mus musculus OX=10090 GN=Glipr2 PE=1 SV=3
Q921M4	Golgin subfamily A member 2	Golga2	12229000	7918200	7976400	9330900	7231600	9610200	9163100	7091200	9509300	8632700	10919000	7624200	9081100	12909000	6189400	>sp|Q921M4|GOGA2_MOUSE Golgin subfamily A member 2 OS=Mus musculus OX=10090 GN=Golga2 PE=1 SV=3
P55937	Golgin subfamily A member 3	Golga3	5526200	8203200	8504700	6825300	6534700	10329000	9573100	8325000	10802000	8016900	6572000	7477100	15461000	11735000	9950400	>sp|P55937|GOGA3_MOUSE Golgin subfamily A member 3 OS=Mus musculus OX=10090 GN=Golga3 PE=1 SV=3
Q91VW5	Golgin subfamily A member 4	Golga4	25411000	14020000	24910000	28891000	23775000	28963000	23729000	31141000	18519000	17034000	32637000	25187000	36605000	36711000	31210000	>sp|Q91VW5|GOGA4_MOUSE Golgin subfamily A member 4 OS=Mus musculus OX=10090 GN=Golga4 PE=1 SV=2
Q9QYE6	Golgin subfamily A member 5	Golga5	7388600	8836500	5941800	6625200	13075000	8677200	7457300	7558400	9621400	9346700	9550600	8230800	11284000	6143300	4782162	>sp|Q9QYE6|GOGA5_MOUSE Golgin subfamily A member 5 OS=Mus musculus OX=10090 GN=Golga5 PE=1 SV=2
Q69ZC8	GPALPP motifs-containing protein 1	Gpalpp1	1621600	1310600	1.60582e+06	1006900	67941	32684.3	1486700	2149200	2564500	1417400	1437600	1763600	1828700	1.42903e+06	1378700	>sp|Q69ZC8|GPAM1_MOUSE GPALPP motifs-containing protein 1 OS=Mus musculus OX=10090 GN=Gpalpp1 PE=1 SV=2
Q3U1Z5	G-protein-signaling modulator 3	Gpsm3	10134000	8689800	11475000	8904400	7469000	15235000	10273000	14418000	14701000	8093600	7583700	8548600	19003000	14774000	9673200	>sp|Q3U1Z5|GPSM3_MOUSE G-protein-signaling modulator 3 OS=Mus musculus OX=10090 GN=Gpsm3 PE=1 SV=2
Q9Z1S8	GRB2-associated-binding protein 2	Gab2	15446000	13463000	12951000	17133000	12168000	12642000	12877000	9625800	11875000	11976204	16822000	13227000	8444200	48634000	12868000	>sp|Q9Z1S8|GAB2_MOUSE GRB2-associated-binding protein 2 OS=Mus musculus OX=10090 GN=Gab2 PE=1 SV=2
Q8C5Q4	G-rich sequence factor 1	Grsf1	10208000	9338700	10300000	9125600	6824400	11220000	9823800	14638000	16009000	5663800	7742900	7349200	15919000	15140000	8335900	>sp|Q8C5Q4|GRSF1_MOUSE G-rich sequence factor 1 OS=Mus musculus OX=10090 GN=Grsf1 PE=1 SV=2
Q8CHG3	GRIP and coiled-coil domain-containing protein 2	Gcc2	1864000	2060700	1601700	1980000	2163500	1965200	2007000	1952300	2351300	1399500	2760800	1636200	3102700	2677000	2130800	>sp|Q8CHG3|GCC2_MOUSE GRIP and coiled-coil domain-containing protein 2 OS=Mus musculus OX=10090 GN=Gcc2 PE=1 SV=2
Q8VD04	GRIP1-associated protein 1	Gripap1	12713000	10816000	12725000	9853700	13739000	10756000	13270000	13770000	12213000	13964000	8145000	11384000	11720000	8409800	13716000	>sp|Q8VD04|GRAP1_MOUSE GRIP1-associated protein 1 OS=Mus musculus OX=10090 GN=Gripap1 PE=1 SV=1
Q9CR59	Growth arrest and DNA damage-inducible proteins-interacting protein 1	Gadd45gip1	11440000	11081000	9738500	10828000	10752000	7960300	7106500	7402400	9124400	11725000	4989600	8893800	7095700	3918800	8366700	>sp|Q9CR59|G45IP_MOUSE Growth arrest and DNA damage-inducible proteins-interacting protein 1 OS=Mus musculus OX=10090 GN=Gadd45gip1 PE=1 SV=1
Q60780	Growth arrest-specific protein 7	Gas7	23450000	24954000	26173000	25494000	31384000	27010000	21431000	21544000	22386000	28531000	25941000	24394000	21102000	17396000	26348000	>sp|Q60780|GAS7_MOUSE Growth arrest-specific protein 7 OS=Mus musculus OX=10090 GN=Gas7 PE=1 SV=1
Q60631	Growth factor receptor-bound protein 2	Grb2	49781000	61384000	55898000	55924000	55059000	54666000	60767000	59239000	55792000	55632000	56934000	61434000	53781000	56136000	56052000	>sp|Q60631|GRB2_MOUSE Growth factor receptor-bound protein 2 OS=Mus musculus OX=10090 GN=Grb2 PE=1 SV=1
Q99LP6	GrpE protein homolog 1, mitochondrial	Grpel1	67275000	70040000	73322000	73483000	78052000	74675000	73038000	73374000	77845000	76673000	69930000	78000000	75224000	88711000	80511000	>sp|Q99LP6|GRPE1_MOUSE GrpE protein homolog 1, mitochondrial OS=Mus musculus OX=10090 GN=Grpel1 PE=1 SV=1
Q9WTP7	GTP:AMP phosphotransferase AK3, mitochondrial	Ak3	16439000	18674000	23100000	19817000	17247000	24107000	17881000	21866000	23280000	20208000	16079000	19851000	17970000	16915000	22288000	>sp|Q9WTP7|KAD3_MOUSE GTP:AMP phosphotransferase AK3, mitochondrial OS=Mus musculus OX=10090 GN=Ak3 PE=1 SV=3
Q9CZU4	GTPase Era, mitochondrial	Eral1	74758000	55671000	63898000	96537000	107680000	48671000	62247000	48288000	55958000	100180000	54358000	21186000	45035000	25619000	45038000	>sp|Q9CZU4|ERAL1_MOUSE GTPase Era, mitochondrial OS=Mus musculus OX=10090 GN=Eral1 PE=2 SV=1
Q61411	GTPase HRas;GTPase HRas, N-terminally processed	Hras	12918000	10068000	9413300	8585100	9215400	11412000	8899600	8891500	10749000	8907900	7779900	8623500	10032000	14897000	15101611	>sp|Q61411|RASH_MOUSE GTPase HRas OS=Mus musculus OX=10090 GN=Hras PE=1 SV=2
P32883	GTPase KRas;GTPase KRas, N-terminally processed	Kras	4015100	5017700	4419100	5296400	7475700	3817000	4406500	4290900	3867400	5826600	5198200	4765500	4942490	3727100	5539300	>sp|P32883|RASK_MOUSE GTPase KRas OS=Mus musculus OX=10090 GN=Kras PE=1 SV=1
P08556	GTPase NRas	Nras	33538000	31830000	32640000	38320000	34640000	28270000	34210000	28566000	33394000	28762000	29247000	33094000	29966000	31601000	29518000	>sp|P08556|RASN_MOUSE GTPase NRas OS=Mus musculus OX=10090 GN=Nras PE=1 SV=1
P62827	GTP-binding nuclear protein Ran	Ran	929209984	1046000000	1022200000	1020000000	983219968	1023200000	910529984	876899968	921470016	902060032	987190016	955360000	875569984	746230016	897080000	>sp|P62827|RAN_MOUSE GTP-binding nuclear protein Ran OS=Mus musculus OX=10090 GN=Ran PE=1 SV=3
O08582	GTP-binding protein 1	Gtpbp1	3957300	6182600	5858200	4684300	4933900	7370100	6887500	5579800	6991500	3252400	6513000	6891500	8784600	11916000	6009400	>sp|O08582|GTPB1_MOUSE GTP-binding protein 1 OS=Mus musculus OX=10090 GN=Gtpbp1 PE=1 SV=2
P36536	GTP-binding protein SAR1a	Sar1a	3057700	4894700	3184800	4158300	4899000	5197800	5088000	3148600	6465000	2509100	4402400	5829800	5811000	5503100	5.46477e+06	>sp|P36536|SAR1A_MOUSE GTP-binding protein SAR1a OS=Mus musculus OX=10090 GN=Sar1a PE=1 SV=1
O35969	Guanidinoacetate N-methyltransferase	Gamt	3162900	6905000	5905900	4724000	4363300	7511500	5161400	4097300	7248200	5804800	4654200	3748000	6396300	7422800	6033300	>sp|O35969|GAMT_MOUSE Guanidinoacetate N-methyltransferase OS=Mus musculus OX=10090 GN=Gamt PE=1 SV=1
Q9R111	Guanine deaminase	Gda	3013800	2789700	3224876	3611800	3645500	3320300	2798600	2253700	3665400	2060300	2117100	2641000	2610900	2.57371e+06	2635500	>sp|Q9R111|GUAD_MOUSE Guanine deaminase OS=Mus musculus OX=10090 GN=Gda PE=1 SV=1
Q8VDV3	Guanine nucleotide exchange factor for Rab-3A	Rab3il1	13848000	12196000	14941000	12838000	13892000	19359000	13816000	16856000	16717000	12520000	12979000	12345000	18412000	19794000	14233000	>sp|Q8VDV3|R3GEF_MOUSE Guanine nucleotide exchange factor for Rab-3A OS=Mus musculus OX=10090 GN=Rab3il1 PE=1 SV=1
Q91X96	Guanine nucleotide exchange factor MSS4	Rabif	19648000	13009000	18084000	17252000	12220000	21976000	13950000	20744000	22295000	12969000	11727000	15518000	30609000	34083000	16754000	>sp|Q91X96|MSS4_MOUSE Guanine nucleotide exchange factor MSS4 OS=Mus musculus OX=10090 GN=Rabif PE=1 SV=1
Q9R0C8	Guanine nucleotide exchange factor VAV3	Vav3	8.00723e+06	9662800	8010300	8535200	4555300	8072800	7396900	6167200	7561000	3.03474e+06	6900600	1.80219e+06	5208776	11948000	10546000	>sp|Q9R0C8|VAV3_MOUSE Guanine nucleotide exchange factor VAV3 OS=Mus musculus OX=10090 GN=Vav3 PE=1 SV=2
P08752	Guanine nucleotide-binding protein G(i) subunit alpha-2	Gnai2	131860000	125120000	113460000	122570000	136910000	103120000	116190000	106430000	143430000	154690000	114490000	119400000	151850000	134760000	146010000	>sp|P08752|GNAI2_MOUSE Guanine nucleotide-binding protein G(i) subunit alpha-2 OS=Mus musculus OX=10090 GN=Gnai2 PE=1 SV=5
Q9DAS9	Guanine nucleotide-binding protein G(I)/G(S)/G(O) subunit gamma-12	Gng12	34205000	41740000	35618000	32407000	27406000	25464000	29685000	33606000	27965000	34621000	37177000	30094000	34596000	17509000	29051000	>sp|Q9DAS9|GBG12_MOUSE Guanine nucleotide-binding protein G(I)/G(S)/G(O) subunit gamma-12 OS=Mus musculus OX=10090 GN=Gng12 PE=1 SV=3
P63213	Guanine nucleotide-binding protein G(I)/G(S)/G(O) subunit gamma-2	Gng2	20997000	23858000	29033000	29575000	36465000	29665000	20844000	32026000	27171000	34352000	23102000	25683000	22386000	24508000	31633000	>sp|P63213|GBG2_MOUSE Guanine nucleotide-binding protein G(I)/G(S)/G(O) subunit gamma-2 OS=Mus musculus OX=10090 GN=Gng2 PE=1 SV=2
Q80SZ7	Guanine nucleotide-binding protein G(I)/G(S)/G(O) subunit gamma-5	Gng5	9734400	3921100	4935600	5762500	5512500	3.28618e+06	1159200	6767000	5535600	8958200	10365000	4684600	3772393	3.1853e+06	5733800	>sp|Q80SZ7|GBG5_MOUSE Guanine nucleotide-binding protein G(I)/G(S)/G(O) subunit gamma-5 OS=Mus musculus OX=10090 GN=Gng5 PE=1 SV=2
P62874	Guanine nucleotide-binding protein G(I)/G(S)/G(T) subunit beta-1	Gnb1	62203000	74759000	73074000	67356000	69138000	93250000	70402000	79084000	88787000	63138000	74787000	78973000	92689000	106920000	68663000	>sp|P62874|GBB1_MOUSE Guanine nucleotide-binding protein G(I)/G(S)/G(T) subunit beta-1 OS=Mus musculus OX=10090 GN=Gnb1 PE=1 SV=3
P62880	Guanine nucleotide-binding protein G(I)/G(S)/G(T) subunit beta-2	Gnb2	18230000	23958000	24650000	21916000	24466000	33383000	23343000	27775000	32979000	22508000	22055000	24843000	31979000	40813000	24127000	>sp|P62880|GBB2_MOUSE Guanine nucleotide-binding protein G(I)/G(S)/G(T) subunit beta-2 OS=Mus musculus OX=10090 GN=Gnb2 PE=1 SV=3
P21279	Guanine nucleotide-binding protein G(q) subunit alpha	Gnaq	7236300	7662000	7214600	7622100	6289400	9337900	9127200	7201000	8778100	5602200	6885100	6521900	13769000	11241000	8721200	>sp|P21279|GNAQ_MOUSE Guanine nucleotide-binding protein G(q) subunit alpha OS=Mus musculus OX=10090 GN=Gnaq PE=1 SV=4
Q6R0H7	Guanine nucleotide-binding protein G(s) subunit alpha isoforms XLas	Gnas	10594000	13511000	11122000	19355000	12943000	7896100	13183000	11223000	9814800	13599000	11413000	13830000	10175000	6953300	11686000	>sp|Q6R0H7|GNAS1_MOUSE Guanine nucleotide-binding protein G(s) subunit alpha isoforms XLas OS=Mus musculus OX=10090 GN=Gnas PE=1 SV=1
P27601	Guanine nucleotide-binding protein subunit alpha-13	Gna13	1715400	1336200	1577200	1055900	1850700	1906700	2055000	1066600	2034900	1053400	1657200	1742500	1927200	3308100	2.55391e+06	>sp|P27601|GNA13_MOUSE Guanine nucleotide-binding protein subunit alpha-13 OS=Mus musculus OX=10090 GN=Gna13 PE=1 SV=1
P68040	Guanine nucleotide-binding protein subunit beta-2-like 1;Guanine nucleotide-binding protein subunit beta-2-like 1, N-terminally processed	Rack1	54495000	86806000	65340000	76432000	81060000	85662000	67487000	61225000	66683000	51253000	86800000	100200000	88993000	73952000	62973000	>sp|P68040|RACK1_MOUSE Receptor of activated protein C kinase 1 OS=Mus musculus OX=10090 GN=Rack1 PE=1 SV=3
Q8CI11	Guanine nucleotide-binding protein-like 3	Gnl3	18156000	19358000	20914000	22083000	19632000	26962000	22295000	28472000	25751000	18200000	19596000	18188000	25493000	32106000	21005000	>sp|Q8CI11|GNL3_MOUSE Guanine nucleotide-binding protein-like 3 OS=Mus musculus OX=10090 GN=Gnl3 PE=1 SV=2
Q6PGG6	Guanine nucleotide-binding protein-like 3-like protein	Gnl3l	3797500	3071900	3368800	2900300	4009200	4357557	4167400	3964000	5466200	2419600	3860200	3197200	5220800	6504300	5268064	>sp|Q6PGG6|GNL3L_MOUSE Guanine nucleotide-binding protein-like 3-like protein OS=Mus musculus OX=10090 GN=Gnl3l PE=1 SV=1
Q64520	Guanylate kinase	Guk1	25400000	18735000	24103000	16587000	12422000	28097000	21442000	25701000	23401000	19708000	17591000	19066000	30250000	17190000	18525000	>sp|Q64520|KGUA_MOUSE Guanylate kinase OS=Mus musculus OX=10090 GN=Guk1 PE=1 SV=2
Q3UMQ8	H/ACA ribonucleoprotein complex non-core subunit NAF1	Naf1	772620	912530	812100	487090	711180	1451500	1004800	1348500	1415700	566820	579900	1021000	1802000	1985200	1016200	>sp|Q3UMQ8|NAF1_MOUSE H/ACA ribonucleoprotein complex non-core subunit NAF1 OS=Mus musculus OX=10090 GN=Naf1 PE=1 SV=2
Q9CY66	H/ACA ribonucleoprotein complex subunit 1	Gar1	26116000	21455000	22495000	23186000	19088000	26862000	29334000	25641000	29800000	19468000	23731000	20482000	30747000	35367000	20033000	>sp|Q9CY66|GAR1_MOUSE H/ACA ribonucleoprotein complex subunit 1 OS=Mus musculus OX=10090 GN=Gar1 PE=1 SV=1
Q9CRB2	H/ACA ribonucleoprotein complex subunit 2	Nhp2	7547000	6750800	6739100	6458600	6584600	9953800	7365500	8686000	10781000	6036800	7436400	6980100	9646100	14249000	7796900	>sp|Q9CRB2|NHP2_MOUSE H/ACA ribonucleoprotein complex subunit 2 OS=Mus musculus OX=10090 GN=Nhp2 PE=1 SV=1
Q9CQS2	H/ACA ribonucleoprotein complex subunit 3	Nop10	34426000	33965000	33771000	33017000	30503000	27656000	31069000	29646000	34698000	34027000	34326000	30974000	25955000	21529000	28651000	>sp|Q9CQS2|NOP10_MOUSE H/ACA ribonucleoprotein complex subunit 3 OS=Mus musculus OX=10090 GN=Nop10 PE=3 SV=1
Q9ESX5	H/ACA ribonucleoprotein complex subunit 4	Dkc1	13971000	12981000	11679000	10751000	12302000	17265000	12271000	12802000	18212000	12558000	13163000	12445000	19524000	26754000	13762000	>sp|Q9ESX5|DKC1_MOUSE H/ACA ribonucleoprotein complex subunit DKC1 OS=Mus musculus OX=10090 GN=Dkc1 PE=1 SV=4
P01901	H-2 class I histocompatibility antigen, K-B alpha chain	H2-K1	52424000	53353000	73921000	55282000	59789000	49429000	48902000	44128000	47501000	65793000	41791000	52495000	48186000	45994000	58793000	>sp|P01901|HA1B_MOUSE H-2 class I histocompatibility antigen, K-B alpha chain OS=Mus musculus OX=10090 GN=H2-K1 PE=1 SV=1
P01897	H-2 class I histocompatibility antigen, L-D alpha chain	H2-L	22118000	22033000	20296000	20727000	21930000	15006000	18983000	20273000	16616000	21843000	23069000	20855000	15320000	13310000	19324000	>sp|P01897|HA1L_MOUSE H-2 class I histocompatibility antigen, L-D alpha chain OS=Mus musculus OX=10090 GN=H2-L PE=1 SV=2
Q3UGR5	Haloacid dehalogenase-like hydrolase domain-containing protein 2	Hdhd2	7636200	10016000	12129000	10311000	10488000	18272000	11635000	12650000	16665000	6901600	10676000	10211000	23379000	18751000	12085000	>sp|Q3UGR5|HDHD2_MOUSE Haloacid dehalogenase-like hydrolase domain-containing protein 2 OS=Mus musculus OX=10090 GN=Hdhd2 PE=1 SV=2
Q9D786	HAUS augmin-like complex subunit 5	Haus5	1018600	1161700	1418600	1440600	1483800	1439100	1123700	2107100	1515400	1224500	1395600	1349600	1327800	1690800	956860	>sp|Q9D786|HAUS5_MOUSE HAUS augmin-like complex subunit 5 OS=Mus musculus OX=10090 GN=Haus5 PE=1 SV=1
Q61191	HCF C-terminal chain 1;HCF C-terminal chain 2;HCF C-terminal chain 3;HCF C-terminal chain 4;HCF C-terminal chain 5;HCF C-terminal chain 6;HCF N-terminal chain 1;HCF N-terminal chain 2;HCF N-terminal chain 3;HCF N-terminal chain 4;HCF N-terminal chain 5;HCF N-terminal chain 6;Host cell factor 1	Hcfc1	22378000	22942000	24880000	22671000	27618000	29706000	22756000	23394000	28357000	23571000	20715000	24983000	24890000	28181000	26656000	>sp|Q61191|HCFC1_MOUSE Host cell factor 1 OS=Mus musculus OX=10090 GN=Hcfc1 PE=1 SV=2
O35387	HCLS1-associated protein X-1	Hax1	5564900	3528100	4175800	5468300	5171000	4548000	4574600	4158000	4065100	3887000	4253400	4345400	2868500	3660200	4088300	>sp|O35387|HAX1_MOUSE HCLS1-associated protein X-1 OS=Mus musculus OX=10090 GN=Hax1 PE=1 SV=1
Q3TC93	HCLS1-binding protein 3	Hs1bp3	8421900	7000800	8936000	6811800	6328300	9726300	8743300	10864000	13726000	5873900	8644800	8112000	12291000	14406000	9965500	>sp|Q3TC93|H1BP3_MOUSE HCLS1-binding protein 3 OS=Mus musculus OX=10090 GN=Hs1bp3 PE=1 SV=2
Q8BQM4	HEAT repeat-containing protein 3	Heatr3	1559400	1278900	1165500	1588600	1131800	1330400	1373200	1554000	1551100	982480	1521000	1941600	1435700	2778700	1298200	>sp|Q8BQM4|HEAT3_MOUSE HEAT repeat-containing protein 3 OS=Mus musculus OX=10090 GN=Heatr3 PE=1 SV=1
Q6P1G0	HEAT repeat-containing protein 6	Heatr6	5452900	3953100	4744169	4097000	4882700	5122900	1.10768e+06	1566305	1.12875e+06	1.74813e+06	213987	3852600	4788500	4206900	4723900	>sp|Q6P1G0|HEAT6_MOUSE HEAT repeat-containing protein 6 OS=Mus musculus OX=10090 GN=Heatr6 PE=1 SV=1
Q99M31	Heat shock 70 kDa protein 14	Hspa14	2381900	2512900	2271200	3012700	3039800	2392100	2581300	2483800	2.35404e+06	1794700	3135500	2733200	2611100	4199900	2231200	>sp|Q99M31|HSP7E_MOUSE Heat shock 70 kDa protein 14 OS=Mus musculus OX=10090 GN=Hspa14 PE=1 SV=2
Q61696	Heat shock 70 kDa protein 1A	Hspa1a	21191000	24157000	22628000	18446000	20050000	20007000	22871000	21117000	26955000	20097000	23121000	23104000	23360000	21512000	22037000	>sp|Q61696|HS71A_MOUSE Heat shock 70 kDa protein 1A OS=Mus musculus OX=10090 GN=Hspa1a PE=1 SV=2
Q61316	Heat shock 70 kDa protein 4	Hspa4	77688000	97810000	91603000	89971000	87364000	103740000	99523000	105230000	104200000	73873000	96969000	104430000	120280000	105810000	86541000	>sp|Q61316|HSP74_MOUSE Heat shock 70 kDa protein 4 OS=Mus musculus OX=10090 GN=Hspa4 PE=1 SV=1
P48722	Heat shock 70 kDa protein 4L	Hspa4l	4997300	3639500	5145000	3616200	3331700	4208300	4913600	7315800	6584500	5559000	3994200	3951300	3325800	4337700	3219100	>sp|P48722|HS74L_MOUSE Heat shock 70 kDa protein 4L OS=Mus musculus OX=10090 GN=Hspa4l PE=1 SV=2
P63017	Heat shock cognate 71 kDa protein	Hspa8	1110800000	1019400000	1204400000	1128199936	1237900032	1263200000	1076300032	1127100032	1223000064	1072699968	1107600000	1063800000	1051699968	957049984	1181299968	>sp|P63017|HSP7C_MOUSE Heat shock cognate 71 kDa protein OS=Mus musculus OX=10090 GN=Hspa8 PE=1 SV=1
Q61699	Heat shock protein 105 kDa	Hsph1	29414000	34340000	27168000	30520000	28959000	32469000	33590000	30309000	32665000	26433000	33823000	28658000	33902000	56790000	29955000	>sp|Q61699|HS105_MOUSE Heat shock protein 105 kDa OS=Mus musculus OX=10090 GN=Hsph1 PE=1 SV=2
Q9CQN1	Heat shock protein 75 kDa, mitochondrial	Trap1	9115400	10617000	11647000	10532000	11336000	11137000	10723000	10597000	13488000	10251000	11210000	12879000	12024000	10296000	11631000	>sp|Q9CQN1|TRAP1_MOUSE Heat shock protein 75 kDa, mitochondrial OS=Mus musculus OX=10090 GN=Trap1 PE=1 SV=1
P07901	Heat shock protein HSP 90-alpha	Hsp90aa1	85242000	119830000	86969000	107070000	102090000	92825000	106910000	93115000	89339000	80228000	112990000	120590000	110940000	105700000	86061000	>sp|P07901|HS90A_MOUSE Heat shock protein HSP 90-alpha OS=Mus musculus OX=10090 GN=Hsp90aa1 PE=1 SV=4
P11499	Heat shock protein HSP 90-beta	Hsp90ab1	344289984	440840000	372580000	433849984	428560000	416520000	413700000	362529984	399640000	325640000	433990016	459020000	457800000	418260000	414249984	>sp|P11499|HS90B_MOUSE Heat shock protein HSP 90-beta OS=Mus musculus OX=10090 GN=Hsp90ab1 PE=1 SV=3
P17156	Heat shock-related 70 kDa protein 2	Hspa2	3131700	2689900	2281100	4019200	3160900	2054500	3918700	2637000	2017000	2886700	2519400	2319900	2658700	1205300	2641300	>sp|P17156|HSP72_MOUSE Heat shock-related 70 kDa protein 2 OS=Mus musculus OX=10090 GN=Hspa2 PE=1 SV=2
P97825	Hematological and neurological expressed 1 protein;Hematological and neurological expressed 1 protein, N-terminally processed	Jpt1	127190000	112900000	140520000	108650000	113000000	137300000	98323000	107690000	137510000	121120000	112660000	114940000	114290000	84500000	120910000	>sp|P97825|JUPI1_MOUSE Jupiter microtubule associated homolog 1 OS=Mus musculus OX=10090 GN=Jpt1 PE=1 SV=3
Q6PGH2	Hematological and neurological expressed 1-like protein	Jpt2	30641000	31304000	31102000	26092000	35239000	26702000	27300000	26461000	24858000	36651000	27102000	28751000	27968000	21012000	31987000	>sp|Q6PGH2|JUPI2_MOUSE Jupiter microtubule associated homolog 2 OS=Mus musculus OX=10090 GN=Jpt2 PE=1 SV=1
P49710	Hematopoietic lineage cell-specific protein	Hcls1	175030000	161730000	180620000	158570000	211300000	180860000	169630000	162840000	190120000	242350000	180500000	171570000	171890000	163850000	246190000	>sp|P49710|HCLS1_MOUSE Hematopoietic lineage cell-specific protein OS=Mus musculus OX=10090 GN=Hcls1 PE=1 SV=2
Q9JHF7	Hematopoietic prostaglandin D synthase	Hpgds	1675700	2823200	2477400	2481500	2562100	3416800	2230200	2438000	2599400	2015700	2962900	3637900	5719400	4878000	2819400	>sp|Q9JHF7|HPGDS_MOUSE Hematopoietic prostaglandin D synthase OS=Mus musculus OX=10090 GN=Hpgds PE=1 SV=3
P20065	Hematopoietic system regulatory peptide;Thymosin beta-4	Tmsb4x	1082300032	1070099968	1049600000	896200000	1189200000	1373500032	1103100032	985379968	1223699968	1288000000	1226599936	1111200000	1608800000	1054899968	1527399936	>sp|P20065|TYB4_MOUSE Thymosin beta-4 OS=Mus musculus OX=10090 GN=Tmsb4x PE=1 SV=1
P14901	Heme oxygenase 1	Hmox1	40268000	50740000	49212000	39533000	40057000	49714000	53963000	58643000	62438000	30971000	47727000	49915000	79513000	110700000	54053000	>sp|P14901|HMOX1_MOUSE Heme oxygenase 1 OS=Mus musculus OX=10090 GN=Hmox1 PE=1 SV=1
O70252	Heme oxygenase 2	Hmox2	69571000	57934000	75601000	59178000	76571000	73313000	53154000	44846000	78134000	64028000	49743000	62359000	67287000	64678000	89333000	>sp|O70252|HMOX2_MOUSE Heme oxygenase 2 OS=Mus musculus OX=10090 GN=Hmox2 PE=1 SV=1
Q80UW0	Heparan-sulfate 6-O-sulfotransferase 2	Hs6st2	155660000	268250000	194690000	165070000	287600000	209800000	198080000	214470000	184320000	455009984	261270000	192050000	227340000	135450000	413980000	>sp|Q80UW0|H6ST2_MOUSE Heparan-sulfate 6-O-sulfotransferase 2 OS=Mus musculus OX=10090 GN=Hs6st2 PE=2 SV=3
Q99LI8	Hepatocyte growth factor-regulated tyrosine kinase substrate	Hgs	25236000	14095000	16267000	15893000	14389000	13302000	15293000	12556000	13962000	19013000	14445000	14114000	14486000	12028000	16128000	>sp|Q99LI8|HGS_MOUSE Hepatocyte growth factor-regulated tyrosine kinase substrate OS=Mus musculus OX=10090 GN=Hgs PE=1 SV=2
P51859	Hepatoma-derived growth factor	Hdgf	61797000	77700000	74181000	67126000	62609000	69982000	75998000	72043000	75793000	71232000	85089000	79955000	69032000	51152000	87818000	>sp|P51859|HDGF_MOUSE Hepatoma-derived growth factor OS=Mus musculus OX=10090 GN=Hdgf PE=1 SV=2
Q3UMU9	Hepatoma-derived growth factor-related protein 2	Hdgfl2	9877400	8376800	6600300	9829300	8913400	6854100	7539000	6991100	5810800	9536000	7140900	8229900	7500700	5902300	9163700	>sp|Q3UMU9|HDGR2_MOUSE Hepatoma-derived growth factor-related protein 2 OS=Mus musculus OX=10090 GN=Hdgfl2 PE=1 SV=1
Q8BLY7	Hermansky-Pudlak syndrome 6 protein homolog	Hps6	1963600	1.18009e+06	1024000	1479900	1154200	1723500	1372300	1244200	1.48252e+06	1203700	1013200	947860	1674000	2834400	1280400	>sp|Q8BLY7|HPS6_MOUSE Hermansky-Pudlak syndrome 6 protein homolog OS=Mus musculus OX=10090 GN=Hps6 PE=1 SV=3
Q3TEA8	Heterochromatin protein 1-binding protein 3	Hp1bp3	43141000	39395000	41944000	40747000	39650000	39204000	40869000	39258000	43770000	43466000	41532000	39546000	39174000	47379000	41341000	>sp|Q3TEA8|HP1B3_MOUSE Heterochromatin protein 1-binding protein 3 OS=Mus musculus OX=10090 GN=Hp1bp3 PE=1 SV=1
Q99020	Heterogeneous nuclear ribonucleoprotein A/B	Hnrnpab	256070000	233330000	233640000	242300000	214650000	192620000	231560000	214370000	193500000	229830000	230870000	221570000	184640000	175240000	209820000	>sp|Q99020|ROAA_MOUSE Heterogeneous nuclear ribonucleoprotein A/B OS=Mus musculus OX=10090 GN=Hnrnpab PE=1 SV=1
Q9CX86	Heterogeneous nuclear ribonucleoprotein A0	Hnrnpa0	33178000	29200000	33530000	38251000	31933000	35724000	32922000	36129000	39865000	28787000	32625000	34107000	31631000	43503000	34948000	>sp|Q9CX86|ROA0_MOUSE Heterogeneous nuclear ribonucleoprotein A0 OS=Mus musculus OX=10090 GN=Hnrnpa0 PE=1 SV=1
P49312	Heterogeneous nuclear ribonucleoprotein A1;Heterogeneous nuclear ribonucleoprotein A1, N-terminally processed	Hnrnpa1	681360000	629340032	628000000	613379968	589910016	582560000	522020000	650240000	658520000	629280000	647510016	536000000	405390016	579430016	665369984	>sp|P49312|ROA1_MOUSE Heterogeneous nuclear ribonucleoprotein A1 OS=Mus musculus OX=10090 GN=Hnrnpa1 PE=1 SV=2
Q8BG05	Heterogeneous nuclear ribonucleoprotein A3	Hnrnpa3	431129984	375860000	438070016	428790016	428809984	418590016	384769984	419720000	443940000	462700000	400780000	406620000	355080000	352070016	457980000	>sp|Q8BG05|ROA3_MOUSE Heterogeneous nuclear ribonucleoprotein A3 OS=Mus musculus OX=10090 GN=Hnrnpa3 PE=1 SV=1
Q60668	Heterogeneous nuclear ribonucleoprotein D0	Hnrnpd	388430016	329550016	292060000	326350016	281300000	265290000	340609984	275560000	271729984	316550016	309710016	284670016	261160000	211260000	275080000	>sp|Q60668|HNRPD_MOUSE Heterogeneous nuclear ribonucleoprotein D0 OS=Mus musculus OX=10090 GN=Hnrnpd PE=1 SV=2
Q9Z130	Heterogeneous nuclear ribonucleoprotein D-like	Hnrnpdl	49861000	58342000	49927000	49086000	44777000	41739000	54354000	48048000	49704000	45034000	58592000	56847000	42542000	38946000	48098000	>sp|Q9Z130|HNRDL_MOUSE Heterogeneous nuclear ribonucleoprotein D-like OS=Mus musculus OX=10090 GN=Hnrnpdl PE=1 SV=1
Q9Z2X1	Heterogeneous nuclear ribonucleoprotein F;Heterogeneous nuclear ribonucleoprotein F, N-terminally processed	Hnrnpf	159030000	140490000	132380000	140330000	129290000	159240000	137330000	141110000	148020000	155590000	131820000	140490000	165010000	170620000	162870000	>sp|Q9Z2X1|HNRPF_MOUSE Heterogeneous nuclear ribonucleoprotein F OS=Mus musculus OX=10090 GN=Hnrnpf PE=1 SV=3
O35737	Heterogeneous nuclear ribonucleoprotein H;Heterogeneous nuclear ribonucleoprotein H, N-terminally processed	Hnrnph1	88199000	83976000	83351000	73982000	77308000	78862000	75868000	86515000	80106000	86496000	70150000	74351000	86895000	83338000	91001000	>sp|O35737|HNRH1_MOUSE Heterogeneous nuclear ribonucleoprotein H OS=Mus musculus OX=10090 GN=Hnrnph1 PE=1 SV=3
P70333	Heterogeneous nuclear ribonucleoprotein H2	Hnrnph2	40632000	34571000	36596000	30347000	28661000	43277000	35301000	42218000	43797000	28510000	29582000	32574000	49699000	39088000	35805000	>sp|P70333|HNRH2_MOUSE Heterogeneous nuclear ribonucleoprotein H2 OS=Mus musculus OX=10090 GN=Hnrnph2 PE=1 SV=1
P61979	Heterogeneous nuclear ribonucleoprotein K	Hnrnpk	525100000	499900000	511560000	492350016	491790016	550499968	489500000	542520000	589699968	497169984	444480000	447049984	588280000	547350016	524009984	>sp|P61979|HNRPK_MOUSE Heterogeneous nuclear ribonucleoprotein K OS=Mus musculus OX=10090 GN=Hnrnpk PE=1 SV=1
Q8R081	Heterogeneous nuclear ribonucleoprotein L	Hnrnpl	107520000	122720000	120650000	108680000	123480000	118250000	126790000	133520000	131140000	110140000	116920000	132460000	119780000	128710000	147990000	>sp|Q8R081|HNRPL_MOUSE Heterogeneous nuclear ribonucleoprotein L OS=Mus musculus OX=10090 GN=Hnrnpl PE=1 SV=2
Q921F4	Heterogeneous nuclear ribonucleoprotein L-like	Hnrnpll	13712000	15002000	12896000	15266000	16980000	15654000	15352000	16442000	16889000	11445000	13852000	14878000	23164000	26260000	16047000	>sp|Q921F4|HNRLL_MOUSE Heterogeneous nuclear ribonucleoprotein L-like OS=Mus musculus OX=10090 GN=Hnrnpll PE=1 SV=3
Q9D0E1	Heterogeneous nuclear ribonucleoprotein M	Hnrnpm	238100000	235130000	235890000	217640000	216830000	219860000	238080000	237800000	221830000	265560000	220750000	225560000	208160000	218500000	243740000	>sp|Q9D0E1|HNRPM_MOUSE Heterogeneous nuclear ribonucleoprotein M OS=Mus musculus OX=10090 GN=Hnrnpm PE=1 SV=3
Q7TMK9	Heterogeneous nuclear ribonucleoprotein Q	Syncrip	144370000	138080000	148430000	140190000	141350000	133980000	145820000	151660000	141950000	130790000	138930000	152680000	144760000	125620000	149070000	>sp|Q7TMK9|HNRPQ_MOUSE Heterogeneous nuclear ribonucleoprotein Q OS=Mus musculus OX=10090 GN=Syncrip PE=1 SV=2
Q8VEK3	Heterogeneous nuclear ribonucleoprotein U	Hnrnpu	412889984	402849984	394880000	400520000	409910016	356009984	374190016	384880000	335260000	414880000	374440000	406860000	354329984	339809984	433790016	>sp|Q8VEK3|HNRPU_MOUSE Heterogeneous nuclear ribonucleoprotein U OS=Mus musculus OX=10090 GN=Hnrnpu PE=1 SV=1
Q8VDM6	Heterogeneous nuclear ribonucleoprotein U-like protein 1	Hnrnpul1	16274000	16899000	16086000	15008000	14760000	16092000	16141000	16217000	14795000	16019000	16503000	14935000	18725000	20218000	15654000	>sp|Q8VDM6|HNRL1_MOUSE Heterogeneous nuclear ribonucleoprotein U-like protein 1 OS=Mus musculus OX=10090 GN=Hnrnpul1 PE=1 SV=1
Q00PI9	Heterogeneous nuclear ribonucleoprotein U-like protein 2	Hnrnpul2	48694000	55084000	51372000	48876000	48036000	48095000	46718000	53392000	48783000	50130000	52487000	52557000	49928000	50478000	49460000	>sp|Q00PI9|HNRL2_MOUSE Heterogeneous nuclear ribonucleoprotein U-like protein 2 OS=Mus musculus OX=10090 GN=Hnrnpul2 PE=1 SV=2
O88569	Heterogeneous nuclear ribonucleoproteins A2/B1	Hnrnpa2b1	958880000	791550016	913609984	857219968	886190016	880070016	858760000	811660032	934860032	995980032	850609984	853809984	842590016	814000000	1050099968	>sp|O88569|ROA2_MOUSE Heterogeneous nuclear ribonucleoproteins A2/B1 OS=Mus musculus OX=10090 GN=Hnrnpa2b1 PE=1 SV=2
Q9Z204	Heterogeneous nuclear ribonucleoproteins C1/C2	Hnrnpc	405230016	360140000	365880000	379060000	373460000	389740000	356310016	330960000	393150016	368680000	351169984	345729984	310760000	294550016	348110016	>sp|Q9Z204|HNRPC_MOUSE Heterogeneous nuclear ribonucleoproteins C1/C2 OS=Mus musculus OX=10090 GN=Hnrnpc PE=1 SV=1
P17710	Hexokinase-1	Hk1	14677000	17755000	13651000	18909000	14360000	17050000	15898000	14388000	17883000	13364000	15881000	18329000	18911000	23869000	14403000	>sp|P17710|HXK1_MOUSE Hexokinase-1 OS=Mus musculus OX=10090 GN=Hk1 PE=1 SV=3
O08528	Hexokinase-2	Hk2	10141000	19707000	16324000	14549000	18801000	13242000	18174000	11758000	11842000	6669800	10426000	16072000	19703000	20590000	19731000	>sp|O08528|HXK2_MOUSE Hexokinase-2 OS=Mus musculus OX=10090 GN=Hk2 PE=1 SV=1
Q3TRM8	Hexokinase-3	Hk3	62994000	86536000	90456000	78531000	88006000	90168000	94770000	82565000	101210000	69766000	77048000	75798000	105530000	84963000	92021000	>sp|Q3TRM8|HXK3_MOUSE Hexokinase-3 OS=Mus musculus OX=10090 GN=Hk3 PE=1 SV=2
Q9CQJ1	HIG1 domain family member 2A	Higd2a	2995800	3756500	4726100	3164700	2880900	4964200	4058000	5773600	7473700	4004000	2096900	4320900	8350800	9641100	3816200	>sp|Q9CQJ1|HIG2A_MOUSE HIG1 domain family member 2A OS=Mus musculus OX=10090 GN=Higd2a PE=3 SV=1
P20491	High affinity immunoglobulin epsilon receptor subunit gamma	Fcer1g	97899000	85370000	109220000	81713000	88166000	75458000	69378000	58162000	50335000	88650000	62395000	83776000	90305000	75468000	71807000	>sp|P20491|FCERG_MOUSE High affinity immunoglobulin epsilon receptor subunit gamma OS=Mus musculus OX=10090 GN=Fcer1g PE=1 SV=1
[truncated: 2,130 more rows]

## Sheet: ANOVA_0.05
Uniprot ID	Gene name	Ctrl_1	Ctrl_2	Ctrl_3	AE17CM_1	AE17CM_2	AE17CM_3	KIC_1	KIC_2	KIC_3	KIV_1	KIV_2	KIV_3	KMV_1	KMV_2	KMV_3	Regulation (-1: downregulation; 1: upregulation; 0: both)
[truncated: 244 more rows]

## Sheet: String_kmeansClusters
#clustering method	cluster number	cluster color	gene count	protein name	protein identifier	protein description
[truncated: 243 more rows]

[truncated: 1 more sheets: String_nodes_degrees_TOP26]
