# Supplementary material for: Branched-chain ketoacids derived from cancer cells modulate macrophage polarization and metabolic reprogramming
Source: Front Immunol. 2022 Oct 13;13:966158. doi: 10.3389/fimmu.2022.966158 (PMC9606345; doi:10.3389/fimmu.2022.966158)
Supplement: Supplementary file 5 [file Table_2.xlsx]

## Sheet: GCMS_2h_24h
		2h															24h
Class	Metabolite	DMEM2H1	DMEM2H2	DMEM2H3	DMEM2H4	KIV2H1	KIV2H2	KIV2H3	KMV2H1	KMV2H2	KMV2H3	KIC2H1	KIC2H2	KIC2H3	KIC2H4	DMEM24H1	DMEM24H2	DMEM24H3	KIV24H1	KIV24H2	KIV24H3	KIV24H4	KMV24H1	KMV24H2	KMV24H3	KMV24H4	KIC24H1	KIC24H2	KIC24H3
carbohydrates	hexose	0.280308	0.205925	0.229544	0.348017	0.193107	0.458878	0.29176	0.289595	0.291188	0.300401	0.485136	0.44698	0.461424	0.332642	0.243999	0.209123	0.192689	0.18231	0.170472	0.410185	0.324951	0.288514	0.337471	0.332922	0.282638	0.71626	0.454262	0.447768
carboxylic acids	lactic acid	0.906809	1.78674	1.29531	1.80579	1.63804	1.51542	2.32444	1.94141	2.11667	2.53565	2.68356	2.88539	1.85506	3.22512	1.13699	1.82691	2.20645	1.61922	2.24745	1.91457	2.37667	1.71113	2.68454	2.06805	3.2564	4.10297	4.3014	4.87598
	2-hydroxyglutaric acid	0.0513825	0.0578149	0.0490689	0.0613017	0.0668775	0.0553112	0.0564557	0.0565252	0.0747629	0.0727161	0.063591	0.081458	0.0694505	0.067437	0.0114319	0.0208948	0.021926	0.0391075	0.0371439	0.041365	0.0524961	0.0365558	0.0350625	0.0400331	0.0373367	0.0433401	0.0428191	0.042244
	succinic acid	0.282691	0.218305	0.202957	0.250846	0.259244	0.316191	0.270662	0.252882	0.288293	0.319634	0.450129	0.438635	0.377435	0.407547	0.0890611	0.133473	0.101528	0.145099	0.13454	0.199502	0.219053	0.149039	0.159324	0.1742	0.165881	0.219802	0.231126	0.20477
	pyruvic acid	0.0207691	0.0394186	0.029638	0.0607978	0.0473313	0.022405	0.0544	0.0249957	0.0508122	0.0602038	0.072953	0.0762521	0.0556762	0.0786464	0.0192611	0.0282673	0.0300482	0.0268746	0.0327585	0.031615	0.0397859	0.0273118	0.0386345	0.0282934	0.0349255	0.0382478	0.0592914	0.0607746
	Itaconic acid	0.0390733	0.0416168	0.0379476	0.0496861	0.0460617	0.0410514	0.0452588	0.0446275	0.0544365	0.0604725	0.0557524	0.0499917	0.0487055	0.0496575	0.0211374	0.0247407	0.0260128	0.0328007	0.0284695	0.0350191	0.0332098	0.0287042	0.0281827	0.0328801	0.0322837	0.0314938	0.0316385	0.0346209
	malic acid	0.203005	0.21349	0.189065	0.225254	0.281254	0.220204	0.237409	0.23749	0.295947	0.30773	0.295721	0.335417	0.272802	0.290779	0.0960562	0.125834	0.116251	0.172512	0.164534	0.158493	0.180839	0.137957	0.151733	0.181888	0.161152	0.178978	0.178204	0.174787
	aKG	0.00815446	0.00890972	0.00777929	0.00951154	0.014806	0.0127918	0.012779	0.014244	0.0179201	0.0177653	0.0182182	0.0231187	0.0195477	0.0176057	0.0045177	0.00479703	0.00538067	0.0102561	0.00936545	0.0091714	0.0131781	0.00804076	0.00854571	0.0104741	0.00921095	0.0105073	0.0108405	0.0106209
	citric acid	0.357531	0.379459	0.360298	0.402558	0.388656	0.281711	0.324362	0.317092	0.391718	0.469622	0.304997	0.390139	0.356877	0.337854	0.160037	0.198552	0.182097	0.23313	0.215515	0.230331	0.240611	0.215974	0.20866	0.220101	0.212322	0.211278	0.220119	0.231597
	isocitric acid	0.00708771	0.00857221	0.00748459	0.00851758	0.00785641	0.00619272	0.00626853	0.00658554	0.00839435	0.00887014	0.00569702	0.00720116	0.00654419	0.00685138	0.00434084	0.0041941	0.00454454	0.00503125	0.00497171	0.00439662	0.00593871	0.00491975	0.00591435	0.0064788	0.00550561	0.00530219	0.0061381	0.00507509
	fumaric acid	0.0604498	0.0721641	0.060661	0.0824191	0.0867658	0.072375	0.0847904	0.0791815	0.104502	0.118397	0.0993263	0.0941565	0.086497	0.0975351	0.0314465	0.0417007	0.0405024	0.0596229	0.0525749	0.0564861	0.0617673	0.0490452	0.0517294	0.0577759	0.0544202	0.056852	0.0625739	0.0629393
	3-phosphoglycerate	2.08125	1.37631	1.22002	2.08682	0.71414	1.81841	2.16562	1.4253	1.68716	2.21591	1.24702	1.45683	1.76988	1.7953	0.977756	1.0541	1.11649	0.639263	1.17275	0.954526	1.39336	1.0164	1.19912	1.19148	1.14455	1.0453	1.33926	1.46564
Glycerophospholipids	glycerol-3-phosphate	1.27113	1.30229	1.37669	1.50592	1.2868	1.01985	1.1492	1.03888	1.26547	1.41517	1.22631	1.52031	1.36223	1.05994	0.423571	0.495413	0.417836	0.408489	0.434234	0.519801	0.520669	0.44196	0.430948	0.415656	0.372829	0.477909	0.408358	0.441735
amino acids	glutamic acid	1.05132	2.37597	2.29676	2.74926	2.30586	1.8378	2.57588	1.58106	2.72359	2.81335	1.96809	2.78133	2.18829	2.03979	1.32294	1.68289	1.54271	1.3688	1.49918	1.67918	1.74672	1.29006	1.2672	1.51624	1.35032	1.3727	1.57779	1.66834
	aspartic acid	2.1573	2.25422	2.18415	2.82326	1.93078	1.60286	2.39671	1.54097	2.16465	2.39446	1.61223	2.5105	1.37219	1.92753	1.00356	1.35006	1.47083	0.94559	1.25455	1.31961	1.27649	0.826878	1.01663	0.992252	0.990773	0.807069	0.943838	1.10305
	valine	0.439763	0.696735	0.521522	0.928843	1.13361	0.211853	0.796225	0.406712	0.792722	0.740593	0.911271	0.83955	0.4994	0.61024	0.315194	0.435398	0.44887	0.506058	0.576649	0.613768	0.965047	0.430138	0.476122	0.402041	0.478347	0.427259	0.62324	0.66662
	leucine	0.206946	0.378788	0.380566	0.373837	0.327885	0.263259	0.363871	0.283089	0.400349	0.391187	0.571017	0.506016	0.426782	0.305908	0.169156	0.204436	0.190052	0.20242	0.173758	0.188051	0.212118	0.131085	0.201158	0.151303	0.158964	0.346964	0.376575	0.507468
	isoleucine	0.302898	0.479841	0.498046	0.468917	0.375324	0.230075	0.441177	0.259138	0.489159	0.512585	0.686762	0.452971	0.460641	0.307435	0.241347	0.247435	0.246826	0.269528	0.213139	0.29062	0.223737	0.232764	0.282203	0.339874	0.195151	0.284219	0.218832	0.323729
	serine	0.222429	0.438112	0.440688	0.56129	0.426458	0.2834	0.444582	0.2748	0.490616	0.534673	0.472645	0.461418	0.40011	0.33701	0.225039	0.261876	0.27466	0.294063	0.26436	0.386459	0.334397	0.220566	0.225473	0.273406	0.195206	0.26885	0.313104	0.364931
	tyrosine	0.30924	0.304606	0.338599	0.385543	0.307541	0.268646	0.327533	0.265797	0.349142	0.366618	0.334567	0.390085	0.364395	0.310732	0.145836	0.163984	0.147169	0.144172	0.154331	0.220262	0.210397	0.170145	0.186601	0.16313	0.167552	0.187228	0.208108	0.220126
	proline	0.0732381	0.145154	0.177804	0.146111	0.121879	0.0962581	0.132355	0.0970383	0.143497	0.140868	0.207638	0.131696	0.143078	0.182981	0.0935466	0.0817834	0.0861469	0.106517	0.0809623	0.0891171	0.0805618	0.0591587	0.0802567	0.0986333	0.0553675	0.0971136	0.0876612	0.129255
	glycine	3.93085	6.1823	6.91306	7.96226	7.08864	4.79576	11.1989	4.18593	8.17814	8.30517	11.0407	12.05	6.56121	15.055	13.0809	9.57348	14.8854	8.60202	9.0499	9.93771	10.7868	8.29465	10.9539	10.3171	10.5908	10.9675	13.2413	14.0896
	alanine	0.0835248	0.222075	0.242571	0.281214	0.217112	0.0617504	0.222843	0.149121	0.245689	0.265913	0.27317	0.23181	0.223031	0.171347	0.135174	0.134783	0.142497	0.158696	0.136734	0.214407	0.168572	0.126976	0.116763	0.147103	0.103097	0.14221	0.164356	0.187948
	ornithine	0.0321024	0.0408633	0.0607024	0.0426653	0.039911	0.029381	0.040092	0.0373977	0.0471357	0.0420451	0.0334912	0.0571128	0.0399212	0.0330993	0.0343057	0.0394339	0.0328689	0.0348408	0.0343499	0.0496902	0.0519273	0.0397218	0.0389504	0.0389175	0.0387239	0.0501678	0.0495446	0.0542272
	methionine	0.109226	0.124877	0.154015	0.158803	0.168615	0.185713	0.2303	0.093866	0.13471	0.124552	0.949646	1.07509	0.150065	0.909977	0.600287	0.30331	0.525624	0.321208	0.480118	0.346006	0.294049	0.448513	0.323861	0.407739	0.339743	0.453649	0.427666	0.444676
	cysteine	0.358146	0.452775	0.262719	0.515356	0.423971	0.316344	0.391384	0.371783	0.458143	0.494889	0.377082	0.461424	0.465254	0.340456	0.23893	0.111145	0.219287	0.229114	0.252248	0.287714	0.340498	0.250063	0.236652	0.324935	0.271194	0.316321	0.341809	0.311096
	tryptophan	0.0126762	0.0049243	0.00550005	0.00683236	0.00431104	0.0102562	0.00729876	0.00778593	0.00539344	0.00710473	0.00752522	0.00556149	0.0113965	0.00915697	0.00609241	0.00445449	0.00580669	0.00340494	0.00597448	0.00570848	0.00717348	0.00569131	0.00637705	0.00699552	0.0084766	0.00624864	0.0068635	0.00856907
	phenylalanine	0.164132	0.229703	0.203322	0.239441	0.202837	0.136028	0.228625	0.154827	0.240762	0.232226	0.232654	0.293559	0.231178	0.209006	0.0794917	0.0993096	0.0865884	0.0925633	0.0776752	0.154077	0.115388	0.101078	0.10047	0.0969188	0.0996892	0.136154	0.134078	0.139556
	glutamine	0.522849	0.619102	0.752689	0.813265	0.58705	0.301256	0.608183	0.441575	0.563501	0.693787	0.334333	0.628853	0.423877	0.406366	0.261133	0.315795	0.312726	0.182169	0.285406	0.313541	0.364221	0.149247	0.238085	0.186811	0.205596	0.187343	0.218095	0.288596
	lysine	0.076264	0.0901183	0.0999154	0.119686	0.0860216	0.0725155	0.0999114	0.0940778	0.107295	0.104769	0.0980364	0.108701	0.101649	0.0878132	0.0466304	0.0515904	0.047993	0.049504	0.0524372	0.0666772	0.06909	0.056482	0.0608581	0.0562888	0.0566358	0.0717339	0.0753341	0.0794593
biogenic amines	sarcosine	0.237772	0.321254	0.22662	0.535613	0.240958	0.187452	0.279387	0.232977	0.305341	0.360067	0.215662	0.170392	0.180618	0.180451	0.265817	0.3194	0.324133	0.248725	0.312434	0.165979	0.313579	0.143704	0.274844	0.19112	0.269948	0.20978	0.333979	0.349177
	taurine	10.7418	12.0316	12.0971	14.235	11.8159	7.76379	12.7125	9.00043	12.4358	13.7217	10.9246	12.4596	13.1608	10.2344	9.91212	10.6486	10.8553	10.4678	11.5674	11.5895	13.0941	10.142	10.6964	11.5967	10.524	11.2968	12.2892	12.7773
	beta alanine	1.0396	1.69362	1.3521	1.86444	1.68737	0.974895	1.61668	1.24247	1.78845	1.98577	1.99652	1.95671	1.69068	1.73269	0.705354	0.825391	0.811274	1.182	1.07735	1.23861	1.28983	0.961941	0.878533	1.02037	0.958833	1.17004	1.18919	1.25629
	putrescine	0.00908907	0.0181314	0.0166739	0.0174336	0.0148366	0.0108714	0.0193707	0.0148523	0.0224033	0.020659	0.0145789	0.0210241	0.0177838	0.0170773	0.0139661	0.0180254	0.0123052	0.0212747	0.0182032	0.0188176	0.0259027	0.0184104	0.018794	0.0181436	0.0197295	0.0205193	0.0222489	0.0214966
	creatinine	0.907321	1.06042	0.955755	1.19561	0.998153	0.749923	0.8795	0.812527	1.03821	1.11672	0.93778	1.07552	1.07301	0.807498	0.469605	0.48238	0.442429	0.564448	0.493528	0.66099	0.744318	0.54478	0.47068	0.675865	0.523476	0.735445	0.743315	0.689655
alcohols and polyols	inositol	0.0191345	0.0166348	0.0175928	0.021809	0.0175564	0.0201007	0.0182654	0.0164752	0.0198663	0.0246203	0.018819	0.0225031	0.0205251	0.0228831	0.0153265	0.0174037	0.0179154	0.0165341	0.0166697	0.0200408	0.0219372	0.0176822	0.0191646	0.0184918	0.0186345	0.0205565	0.0240169	0.0210321
	myo-Inositol	0.940749	0.836616	0.859554	1.04467	0.904958	0.82664	0.86344	0.798353	0.906479	1.04018	0.913389	0.941072	0.915474	0.864844	0.729336	0.727701	0.763605	0.759912	0.846725	0.973107	0.89487	0.89407	0.945463	0.931787	0.904638	0.899719	0.941769	1.0261
free (oxy-) sterols	cholesterol	5.232	4.89591	5.49427	5.9554	4.50928	4.48147	5.22496	4.83952	5.02474	5.52843	4.78819	4.58883	4.80182	4.945	3.86474	4.16654	4.21852	4.24703	4.28057	4.63925	4.85163	4.46562	4.57237	4.17125	4.13956	4.29641	4.95386	4.80893
organic compounds	urea	0.0241555	0.0485361	0.0401521	0.0487742	0.0461806	0.0266816	0.056139	0.0449364	0.0619302	0.0612357	0.0646997	0.0693401	0.0425739	0.0838641	0.0370378	0.050056	0.0582426	0.0329874	0.0468618	0.0535053	0.0770321	0.0375134	0.0565651	0.0478423	0.0498563	0.0470492	0.0567932	0.0832895
purines	adenine	0.031766	0.0192311	0.0320346	0.015302	0.0185187	0.0300009	0.0261878	0.0311259	0.012981	0.0116981	0.0149262	0.0134821	0.0316854	0.0146738	0.0113145	0.0096163	0.0126876	0.0036095	0.0128016	0.00543994	0.0157289	0.00653664	0.0164446	0.0140474	0.0114974	0.00728736	0.0175418	0.0258347
nucleotides	adenosine-5-monophosphate	0.385611	0.206145	0.306704	0.356601	0.0858029	0.276099	0.267826	0.252257	0.266088	0.352407	0.0782695	0.16281	0.371211	0.243034	0.169363	0.143719	0.132647	0.114025	0.1511	0.0615843	0.186843	0.0872836	0.165654	0.137585	0.147212	0.108345	0.20435	0.185556

## Sheet: LCMS_AcetylCoA_SuccinylCoA_24h
Metabolite	DMEM24H1	DMEM24H2	DMEM24H3	DMEM24H4	KIV24H1	KIV24H2	KIV24H3	KIV24H4	KMV24H1	KMV24H2	KMV24H3	KMV24H4	KIC24H1	KIC24H2	KIC24H3	KIC24H4
Succinyl-CoA	0.189673	0.183037	0.113437	0.135778	0.328317	0.330977	0.205768	0.191136	0.231697	0.324697	0.226346	0.184876	0.463065	0.305597	0.314623	0.192992
Acetyl-CoA	0.25954	0.323814	0.402353	0.495938	0.562509	0.527996	0.482973	0.480989	0.768584	0.630278	0.568463	0.421177	0.807186	0.886469	0.589101	0.58176

## Sheet: 24h_ANOVA_0.05
Metabolite name	f.value	p.value	FDR	Tukey's HSD	DMEM24H1	DMEM24H2	DMEM24H3	KIV24H1	KIV24H2	KIV24H3	KIV24H4	KMV24H1	KMV24H2	KMV24H3	KMV24H4	KIC24H1	KIC24H2	KIC24H3
aKG	30.048	2.5732e-05	0.00054204	KIC-DMEM; KIV-DMEM; KMV-DMEM	0.0045177	0.00479703	0.00538067	0.0102561	0.00936545	0.0091714	0.0131781	0.00804076	0.00854571	0.0104741	0.00921095	0.0105073	0.0108405	0.0106209
beta alanine	29.701	2.7102e-05	0.00054204	KIC-DMEM; KIV-DMEM; KMV-DMEM; KMV-KIC; KMV-KIV	0.705354	0.825391	0.811274	1.182	1.07735	1.23861	1.28983	0.961941	0.878533	1.02037	0.958833	1.17004	1.18919	1.25629
leucine	25.728	5.1103e-05	0.00068137	KIC-DMEM; KIV-KIC; KMV-KIC	0.169156	0.204436	0.190052	0.20242	0.173758	0.188051	0.212118	0.131085	0.201158	0.151303	0.158964	0.346964	0.376575	0.507468
fumaric acid	17.043	0.00029472	0.0024995	KIC-DMEM; KIV-DMEM; KMV-DMEM	0.0314465	0.0417007	0.0405024	0.0596229	0.0525749	0.0564861	0.0617673	0.0490452	0.0517294	0.0577759	0.0544202	0.056852	0.0625739	0.0629393
2-hydroxyglutaric acid	16.803	0.00031243	0.0024995	KIC-DMEM; KIV-DMEM; KMV-DMEM	0.0114319	0.0208948	0.021926	0.0391075	0.0371439	0.041365	0.0524961	0.0365558	0.0350625	0.0400331	0.0373367	0.0433401	0.0428191	0.042244
malic acid	14.973	0.00049897	0.0033265	KIC-DMEM; KIV-DMEM; KMV-DMEM	0.0960562	0.125834	0.116251	0.172512	0.164534	0.158493	0.180839	0.137957	0.151733	0.181888	0.161152	0.178978	0.178204	0.174787
citric acid	10.625	0.0018815	0.010751	KIC-DMEM; KIV-DMEM; KMV-DMEM	0.160037	0.198552	0.182097	0.23313	0.215515	0.230331	0.240611	0.215974	0.20866	0.220101	0.212322	0.211278	0.220119	0.231597
lysine	9.8671	0.0024691	0.01128	KIC-DMEM; KIV-KIC; KMV-KIC	0.0466304	0.0515904	0.047993	0.049504	0.0524372	0.0666772	0.06909	0.056482	0.0608581	0.0562888	0.0566358	0.0717339	0.0753341	0.0794593
succinic acid	9.7504	0.002578	0.01128	KIC-DMEM; KIV-DMEM; KMV-DMEM	0.0890611	0.133473	0.101528	0.145099	0.13454	0.199502	0.219053	0.149039	0.159324	0.1742	0.165881	0.219802	0.231126	0.20477
lactic acid	9.4416	0.0028956	0.01128	KIC-DMEM; KIV-KIC; KMV-KIC	1.13699	1.82691	2.20645	1.61922	2.24745	1.91457	2.37667	1.71113	2.68454	2.06805	3.2564	4.10297	4.3014	4.87598
Itaconic acid	9.2619	0.0031019	0.01128	KIC-DMEM; KIV-DMEM; KMV-DMEM	0.0211374	0.0247407	0.0260128	0.0328007	0.0284695	0.0350191	0.0332098	0.0287042	0.0281827	0.0328801	0.0322837	0.0314938	0.0316385	0.0346209
myo-Inositol	8.6836	0.0038967	0.012989	KIC-DMEM; KIV-DMEM; KMV-DMEM	0.729336	0.727701	0.763605	0.759912	0.846725	0.973107	0.89487	0.89407	0.945463	0.931787	0.904638	0.899719	0.941769	1.0261
threonic acid	8.0355	0.0050969	0.015683	KIC-DMEM; KMV-DMEM	0.00732129	0.00853813	0.00848242	0.00899046	0.00961226	0.00990098	0.0113986	0.00908273	0.0093844	0.0115922	0.0122571	0.0127776	0.0117876	0.0126765
pyruvic acid	6.4922	0.010297	0.029421	KIC-DMEM; KMV-KIC	0.0192611	0.0282673	0.0300482	0.0268746	0.0327585	0.031615	0.0397859	0.0273118	0.0386345	0.0282934	0.0349255	0.0382478	0.0592914	0.0607746
hexose	6.1763	0.012045	0.030836	KIC-DMEM; KIV-KIC	0.243999	0.209123	0.192689	0.18231	0.170472	0.410185	0.324951	0.288514	0.337471	0.332922	0.282638	0.71626	0.454262	0.447768
creatinine	6.034	0.012947	0.030836	KIC-DMEM	0.469605	0.48238	0.442429	0.564448	0.493528	0.66099	0.744318	0.54478	0.47068	0.675865	0.523476	0.735445	0.743315	0.689655
putrescine	6.0102	0.013105	0.030836	KIC-DMEM; KIV-DMEM	0.0139661	0.0180254	0.0123052	0.0212747	0.0182032	0.0188176	0.0259027	0.0184104	0.018794	0.0181436	0.0197295	0.0205193	0.0222489	0.0214966
